# Supplementary material for: Deciphering the Microbial Taxonomy and Functionality of Two Diverse Mangrove Ecosystems and Their Potential Abilities To Produce Bioactive Compounds
Source: mSystems. 2020 Oct 27;5(5):e00851-19. doi: 10.1128/mSystems.00851-19 (PMC7593590; doi:10.1128/mSystems.00851-19)
Supplement: TABLE S1 [file mSystems.00851-19-st001.xlsx]

## Sheet: Table S1
Geographical location name		Sample ID	Plant speicies	Compartment	Number	Group in GX/SZ	Group in GXRS/SZRS/GXBS/SZBS
Guangxi	Hepu county of Beihai city	GB.AC.BS	No vegetation	Bulk soil	1	GX	GXBS
		GB.AC.RS	Aegiceras corniculatum	Rhizosphere	1	GX	GXRS
		GB.AM.RS	Auicennia marina	Rhizosphere	1	GX	GXRS
		GB.KC.BS	No vegetation	Bulk soil	1	GX	GXBS
		GB.KC.RS	Kenaelia candel	Rhizosphere	1	GX	GXRS
		GB.SA.BS	No vegetation	Bulk soil	1	GX	GXBS
		GB.SA.RS	Sonneratia apetala	Rhizosphere	1	GX	GXRS
	Beilun Estuary National Nature Reserve	GE.AC.BS	Aegiceras corniculatum	Bulk soil	1	GX	GXBS
		GE.AC.RS	Aegiceras corniculatum	Rhizosphere	1	GX	GXRS
		GE.AM.BS	No vegetation	Bulk soil	1	GX	GXBS
		GE.AM.RS	Auicennia marina	Rhizosphere	1	GX	GXRS
		GE.BG.BS	No vegetation	Bulk soil	1	GX	GXBS
		GE.BG.RS	Bruguiera gymnorrhiza	Rhizosphere	1	GX	GXRS
		GE.KC.BS	No vegetation	Bulk soil	1	GX	GXBS
		GE.KC.RS	Kenaelia candel	Rhizosphere	1	GX	GXRS
	Maoweihai Mangrove Nature Reserve	GM.AC.RS	Aegiceras corniculatum	Rhizosphere	1	GX	GXRS
		GM.AC.2RS	Aegiceras corniculatum	Rhizosphere	1	GX	GXRS
		GM.KC.RS	Kenaelia candel	Rhizosphere	1	GX	GXRS
		GM.KC.2RS	Kenaelia candel	Rhizosphere	1	GX	GXRS
		GM.BS	No vegetation	Bulk soil	1	GX	GXBS
Shenzhen	Futian Mangrove Nature Reserve (constructed wetland system)	SU.AC.RP	Aegiceras corniculatum	Rhizoplane	1	SZ	/
		SU.AC.RS	Aegiceras corniculatum	Rhizosphere	1	SZ	/
		SU.KC.RP	Kenaelia candel	Rhizoplane	1	SZ	/
		SU.KC.RS	Kenaelia candel	Rhizosphere	1	SZ	/
	Futian Mangrove Nature Reserve	S.AC.1RP	Aegiceras corniculatum	Rhizoplane	1	SZ	/
		S.AC.1RS	Aegiceras corniculatum	Rhizosphere	1	SZ	SZRS
		S.AC.2RP	Aegiceras corniculatum	Rhizoplane	1	SZ	/
		S.AC.2RS	Aegiceras corniculatum	Rhizosphere	1	SZ	SZRS
		S.AI.1RP	Acanthus ilicifolius	Rhizoplane	1	SZ	/
		S.AI.1RS	Acanthus ilicifolius	Rhizosphere	1	SZ	SZRS
		S.AI.2RP	Acanthus ilicifolius	Rhizoplane	1	SZ	/
		S.AI.2RS	Acanthus ilicifolius	Rhizosphere	1	SZ	SZRS
		S.BG.1RS	Bruguiera gymnorrhiza	Rhizosphere	1	SZ	SZRS
		S.BG.2RS	Bruguiera gymnorrhiza	Rhizosphere	1	SZ	SZRS
		S.BG.2RP	Bruguiera gymnorrhiza	Rhizoplane	1	SZ	/
		S.KC.RP	Kenaelia candel	Rhizoplane	1	SZ	/
		S.KC.RS	Kenaelia candel	Rhizosphere	1	SZ	SZRS
		S.1BS	No vegetation	Bulk soil	1	SZ	SZBS
		S.2BS	No vegetation	Bulk soil	1	SZ	SZBS
