# Supplementary material for: Deciphering the Microbial Taxonomy and Functionality of Two Diverse Mangrove Ecosystems and Their Potential Abilities To Produce Bioactive Compounds
Source: mSystems. 2020 Oct 27;5(5):e00851-19. doi: 10.1128/mSystems.00851-19 (PMC7593590; doi:10.1128/mSystems.00851-19)
Supplement: TABLE S2 [file mSystems.00851-19-st002.xlsx]

## Sheet: Table S2
Samples	Mapping rates	Mapping gene number
S.2BS	0.5175	4.54339e+07
S.AC.2RS	0.5155	4.52583e+07
S.AC.1RP	0.478	4.1966e+07
S.AC.2RP	0.4711	4.13602e+07
S.AI.2RS	0.4354	3.82259e+07
S.AC.1RS	0.4267	3.74621e+07
S.AI.2RP	0.422	3.70495e+07
S.AI.1RP	0.4204	3.6909e+07
S.AI.1RS	0.4082	3.58379e+07
S.BG.1RS	0.4055	3.56008e+07
S.BG.2RS	0.4053	3.55833e+07
S.1BS	0.4018	3.5276e+07
S.KC.RP	0.3939	3.45824e+07
SU.AC.RS	0.3726	3.27124e+07
S.BG.2RP	0.3627	3.18432e+07
SU.KC.RS	0.3505	3.07721e+07
SU.AC.RP	0.3477	3.05263e+07
SU.KC.RP	0.3199	2.80856e+07
GM.BS	0.3196	2.80593e+07
GM.KC.RS	0.3163	2.77695e+07
S.KC.RS	0.3134	2.75149e+07
GM.AC.2RS	0.3043	2.6716e+07
GM.AC.RS	0.2971	2.60839e+07
GM.KC.2RS	0.2925	2.568e+07
GB.AC.BS	0.247	2.16853e+07
GE.AM.RS	0.2265	1.98855e+07
GB.AC.RS	0.2169	1.90427e+07
GE.AM.BS	0.2132	1.87179e+07
GE.BG.BS	0.2127	1.8674e+07
GB.KC.BS	0.2126	1.86652e+07
GE.AC.BS	0.203	1.78224e+07
GE.KC.BS	0.1995	1.75151e+07
GE.AC.RS	0.1994	1.75063e+07
GB.SA.RS	0.1925	1.69005e+07
GE.KC.RS	0.1857	1.63035e+07
GB.SA.BS	0.1773	1.5566e+07
GB.KC.RS	0.1737	1.525e+07
GE.BG.RS	0.168	1.47495e+07
GB.AM.RS	0.1679	1.47408e+07
