# Supplementary material for: Deciphering the Microbial Taxonomy and Functionality of Two Diverse Mangrove Ecosystems and Their Potential Abilities To Produce Bioactive Compounds
Source: mSystems. 2020 Oct 27;5(5):e00851-19. doi: 10.1128/mSystems.00851-19 (PMC7593590; doi:10.1128/mSystems.00851-19)
Supplement: TABLE S3 [file mSystems.00851-19-st003.xlsx]

## Sheet: Table S3
	Phyla	GE.AM.RS	GE.BG.RS	GE.KC.RS	GE.AC.RS	GB.AM.RS	GB.KC.RS	GB.AC.RS	GB.SA.RS	GM.KC.RS	GM.KC.2RS	GM.AC.RS	GM.AC.2RS	S.BG.1RS	S.BG.2RS	S.KC.RS	S.AC.1RS	S.AC.2RS	S.AI.1RS	S.AI.2RS
Bacteria	Proteobacteria	0.488582	0.575565	0.581929	0.600316	0.572579	0.622006	0.566286	0.568246	0.517099	0.528098	0.536254	0.489081	0.521818	0.430877	0.499343	0.538362	0.472652	0.512535	0.33546
	Chloroflexi	0.0455402	0.0735171	0.0753612	0.0637107	0.0314801	0.0318549	0.0727731	0.0439531	0.102275	0.0873873	0.087705	0.0921474	0.0499284	0.0563332	0.085342	0.0457946	0.038884	0.0518448	0.0865777
	Bacteroidetes	0.0976166	0.0455537	0.0706971	0.048412	0.165373	0.114819	0.0669557	0.0659537	0.0412329	0.0707726	0.0678335	0.079691	0.0518593	0.0494783	0.0468045	0.0499466	0.063252	0.0668403	0.124771
	Firmicutes	0.0692113	0.0379838	0.0348198	0.0259252	0.0246852	0.0192414	0.0219192	0.0303783	0.0433714	0.0382678	0.0336622	0.0362441	0.024974	0.0301641	0.0330143	0.0236977	0.0263343	0.0231698	0.0318411
	Planctomycetes	0.0548661	0.0410386	0.0330276	0.038756	0.0446708	0.044918	0.0549351	0.0507826	0.0389817	0.0387733	0.0391877	0.0468938	0.0463117	0.0563188	0.0328802	0.0470335	0.0519028	0.046247	0.0478783
	Nitrospirae	0.0229177	0.0346772	0.0269608	0.024212	0.0158748	0.0145145	0.0168024	0.0234769	0.0459227	0.0342742	0.0299137	0.0338748	0.0264442	0.0439025	0.0340331	0.0195395	0.0402155	0.0304173	0.056072
	Actinobacteria	0.0142332	0.0245728	0.0242447	0.0233973	0.0145776	0.0230049	0.0291173	0.0218205	0.0174461	0.0188053	0.0192514	0.0167433	0.0506734	0.0354956	0.0257483	0.0562513	0.0329438	0.0495278	0.0232715
	Spirochaetes	0.02867	0.026973	0.0240777	0.0159457	0.0147772	0.00856743	0.00683263	0.0222406	0.0296959	0.0241469	0.0229166	0.0253407	0.00337169	0.00372201	0.013674	0.00348964	0.00356689	0.00363303	0.00455058
	Cyanobacteria	0.0205353	0.0203431	0.0205045	0.0161134	0.0156054	0.0158889	0.0180004	0.0223006	0.0190969	0.0168338	0.0186591	0.0197781	0.0280713	0.0344897	0.023657	0.0273406	0.0325229	0.0290271	0.0441316
	Acidobacteria	0.0109752	0.0182618	0.0167309	0.027219	0.0131907	0.0192671	0.0365084	0.023837	0.018159	0.0184177	0.0193532	0.0186688	0.0423323	0.0659759	0.03776	0.0376808	0.0574705	0.038258	0.0491229
	Gemmatimonadetes	0.00656682	0.0146698	0.0127569	0.0265362	0.0158947	0.0140778	0.0245081	0.0315906	0.0148011	0.0129581	0.0134205	0.0104675	0.0327564	0.0257523	0.0226381	0.0342893	0.0262515	0.0305564	0.0126275
	Verrucomicrobia	0.0160251	0.00983585	0.0100185	0.0127949	0.0132107	0.0252399	0.0185588	0.0126746	0.00949219	0.0140197	0.0155122	0.0177655	0.0273558	0.0341448	0.0306995	0.0293216	0.0415885	0.0300466	0.0463226
	Ignavibacteriae	0.019395	0.00743563	0.00888305	0.0079309	0.00464968	0.00296713	0.00432496	0.00852177	0.0171084	0.0183335	0.0168635	0.0230349	0.00609649	0.00471359	0.0106622	0.00526819	0.00671294	0.00781286	0.0153631
	Candidatus Tectomicrobia	0.00242311	0.00572359	0.00419663	0.0109739	0.00216519	0.00382773	0.0102337	0.00931394	0.00673458	0.00508889	0.00809855	0.00875594	0.0196028	0.033067	0.0209668	0.0164056	0.0206839	0.0141429	0.0209768
	Deferribacteres	0.00656682	0.0038437	0.0041521	0.00287525	0.00354214	0.00175973	0.0020305	0.00360075	0.00626559	0.00695931	0.00630299	0.00926307	0.00178386	0.00293162	0.0037179	0.00173562	0.00220775	0.00161262	0.00289111
	candidate division Zixibacteria	0.00919355	0.00558931	0.00339515	0.00394149	0.00311309	0.00208084	0.00293407	0.00498104	0.00590917	0.00522369	0.00499796	0.00601426	0.00312665	0.00508723	0.00530874	0.00288861	0.00398775	0.00303988	0.00473209
	Chlorobi	0.00579306	0.00265199	0.00268273	0.00288723	0.00462972	0.00363506	0.00280209	0.00318066	0.00397696	0.0040273	0.00414646	0.00492868	0.00332268	0.00458426	0.00588966	0.00320139	0.00403604	0.00397594	0.00670271
	Deinococcus-Thermus	0.00163916	0.00209809	0.00198143	0.00237208	0.00173615	0.00165697	0.00261934	0.00230448	0.00241994	0.00214003	0.00230462	0.00234548	0.00357752	0.0036789	0.00325317	0.00362457	0.00333922	0.00341986	0.0037727
	candidate division NC10	0.0011301	0.00204774	0.00173654	0.00262367	0.00100776	0.00128447	0.0026701	0.00262855	0.00296396	0.00227483	0.00239717	0.00251981	0.00498892	0.00899606	0.00674764	0.0051026	0.00569185	0.00396667	0.00667678
	Candidatus Latescibacteria	0.00172061	0.00167847	0.00132467	0.00167723	0.00113747	0.000822062	0.00136043	0.00175236	0.00196972	0.00175246	0.00161045	0.00167195	0.00113697	0.00168137	0.00185001	0.00110393	0.00146263	0.00109362	0.00117978
	Armatimonadetes	0.00127264	0.00140992	0.00129127	0.00172515	0.000907984	0.00107896	0.00190867	0.00156032	0.00181965	0.00158396	0.0016845	0.00175911	0.00256797	0.00356394	0.00262756	0.00259423	0.00320124	0.00258575	0.00351341
	Candidatus Omnitrophica	0.00263691	0.00154419	0.00124674	0.00129386	0.000977829	0.000860596	0.00116754	0.00147631	0.00225111	0.00198837	0.0017678	0.00202853	0.00212691	0.0022562	0.00185001	0.00232438	0.00292527	0.00209455	0.00430425
	Candidatus Kryptonia	0.00369575	0.00107422	0.00110203	0.00159337	0.000868073	0.000770683	0.00130967	0.00154832	0.00210104	0.00217373	0.00215653	0.00262282	0.00158783	0.00339149	0.002422	0.00128792	0.00216635	0.00165896	0.00391532
	Fibrobacteres	0.00643447	0.000805667	0.00106864	0.000323466	0.00142683	0.00043672	0.000263965	0.000900187	0.000525259	0.000960485	0.000684906	0.000768621	0.00027444	0.000330526	0.000366428	0.000288248	0.000338062	0.00031511	0.000388939
	Candidatus Rokubacteria	0.000539599	0.0012085	0.00101298	0.00188089	0.000518848	0.000822062	0.00194928	0.00169235	0.00170709	0.0012638	0.00144386	0.00149762	0.0061651	0.00895295	0.00443289	0.00467943	0.00689232	0.004393	0.00404496
	Thermodesulfobacteria	0.00121155	0.00107422	0.000901663	0.000778714	0.00050887	0.00043672	0.000507625	0.000828172	0.0014257	0.00104474	0.000888527	0.000942948	0.000470468	0.000589199	0.000831166	0.000453837	0.000579534	0.000435593	0.000609337
	Thermotogae	0.00172061	0.000973514	0.000801478	0.000622971	0.000748339	0.000411031	0.00048732	0.000708147	0.00114432	0.000977336	0.000879271	0.000998415	0.000460667	0.00060357	0.000741793	0.000453837	0.000558837	0.000454128	0.000726019
	Candidatus Dadabacteria	0.000641411	0.000990298	0.000801478	0.00176109	0.000458981	0.00107896	0.00302544	0.00196841	0.00206352	0.00153341	0.00212876	0.00254358	0.00364613	0.00767396	0.00437926	0.00320753	0.00485015	0.00382765	0.00764913
	Synergistetes	0.00115047	0.000839236	0.000790347	0.000622971	0.000638582	0.000398186	0.000467015	0.000696145	0.00106928	0.000893083	0.000786717	0.000832013	0.000490071	0.000560458	0.000723919	0.000484502	0.000538139	0.000463396	0.00050562
	Aquificae	0.00139481	0.000906375	0.000790347	0.000814654	0.000688472	0.000552323	0.000700522	0.000876182	0.00135067	0.00104474	0.000925549	0.000982567	0.000715504	0.000948467	0.00108141	0.000705288	0.000889999	0.000676559	0.00101124
	Candidatus Acetothermia	0.00104866	0.000822451	0.00074582	0.000766733	0.000878051	0.00046241	0.000710674	0.000732152	0.00108804	0.000893083	0.000888527	0.0009271	0.00082332	0.00112092	0.00114397	0.00077275	0.000917596	0.000769238	0.00120571
	candidate division WOR-3	0.00115047	0.000805667	0.000712425	0.00059901	0.000658538	0.000333963	0.0004061	0.000600125	0.00105052	0.000876232	0.000768206	0.000871632	0.000323447	0.000445492	0.000634546	0.000331179	0.000400155	0.000324377	0.00050562
	Nitrospinae	0.000763584	0.000788882	0.00054545	0.00226426	0.000399114	0.000629391	0.000730979	0.000900187	0.000825408	0.000758278	0.000953315	0.00102219	0.00106836	0.00132211	0.00134953	0.00101807	0.00122806	0.000945329	0.00130943
	Candidatus Cloacimonetes	0.00209731	0.000453187	0.000423002	0.000335446	0.00107761	0.00024405	0.000233507	0.00043209	0.000562778	0.000505519	0.000444263	0.000515055	0.000147021	0.00020119	0.000312804	0.000141058	0.000186279	0.000157555	0.000259292
	Lentisphaerae	0.000529418	0.000453187	0.000423002	0.000311485	0.00078825	0.000565168	0.000274117	0.00043209	0.000281389	0.000320162	0.000296176	0.000332805	0.000235234	0.000215561	0.000250244	0.00025145	0.000255271	0.000231698	0.000272257
	Chlamydiae	0.000794128	0.000788882	0.000367344	0.000383367	0.000399114	0.000578012	0.000629454	0.000708147	0.000544019	0.000589772	0.00057384	0.000847861	0.000882128	0.00102032	0.000527299	0.000711421	0.00136604	0.00138092	0.00189283
	Candidatus Marinimicrobia	0.00090612	0.000335694	0.000356213	0.000323466	0.000339247	0.000192671	0.00028427	0.000348072	0.000487741	0.000471817	0.000453519	0.000530903	0.000186227	0.000301785	0.000357491	0.000177855	0.000234573	0.000185359	0.000388939
	Rhodothermaeota	0.000712679	0.000369264	0.000356213	0.000455248	0.000578715	0.000449565	0.000467015	0.00062413	0.000431463	0.000471817	0.000518307	0.000610143	0.000607688	0.000661053	0.000571985	0.000594895	0.000648526	0.000574611	0.000816771
	Fusobacteria	0.00131336	0.000369264	0.000333949	0.000227624	0.000289358	0.000295429	0.00016244	0.00028806	0.000356426	0.000387564	0.000305431	0.000340729	0.000147021	0.000186819	0.000232369	0.000153323	0.00017938	0.000148287	0.000272257
	Candidatus Parcubacteria	0.000621048	0.000302125	0.000233764	0.000239604	0.000349225	0.00070646	0.00016244	0.00038408	0.000337667	0.000286461	0.00028692	0.000301109	0.000441064	0.000488604	0.000366428	0.000582629	0.0008831	0.000528272	0.000985311
	Candidatus Gottesmanbacteria	0.000315615	0.000369264	0.000233764	0.000263565	0.000179601	0.000154137	0.000233507	0.000264055	0.000468982	0.000387564	0.00037022	0.000419968	0.000303844	0.00040238	0.000428989	0.000275982	0.000413953	0.000278038	0.000492656
	Chrysiogenetes	0.000346158	0.000201417	0.000222633	0.000203664	0.000179601	0.000154137	0.000182745	0.000204042	0.000225111	0.000202207	0.000203621	0.000198098	0.000166624	0.000158078	0.000214494	0.000171722	0.00017938	0.000157555	0.00016854
	Candidatus Falkowbacteria	0.000305434	8.39236e-05	0.000211501	3.59406e-05	7.98228e-05	3.85342e-05	3.04575e-05	8.40175e-05	0.000318907	0.000235909	0.000194365	0.000253566	4.90071e-05	5.74828e-05	0.000125122	5.51964e-05	6.89922e-05	5.56076e-05	0.000103717
	Candidatus Moranbacteria	0.000692316	0.000167847	0.000211501	0.000119802	0.000239468	0.000115602	0.000101525	0.000264055	0.000318907	0.000421265	0.000333198	0.000419968	0.00013722	0.000172448	0.000268118	0.000141058	0.000227674	0.000148287	0.000298186
	Candidatus Uhrbacteria	0.000437788	0.000302125	0.000189238	0.000143763	0.000179601	0.000115602	0.00012183	0.00033607	0.00024387	0.000219058	0.000203621	0.000237718	0.000225433	0.000301785	0.000259181	0.000226919	0.000317364	0.000250234	0.000440797
	candidate division Hyd24-12	0.00036652	0.000218201	0.000178106	0.000143763	0.000458981	0.000102758	0.00012183	0.000180037	0.000168833	0.000151656	0.000138832	0.000134707	0.000156823	0.000143707	0.000134059	0.000171722	0.000158682	0.000148287	0.000129646
	Dictyoglomi	0.000285071	0.000184632	0.000155843	0.000107822	0.000109756	6.42236e-05	8.12199e-05	0.000132027	0.000206352	0.000185357	0.000157343	0.000174326	9.80142e-05	0.000114966	0.000142996	9.19941e-05	0.000117287	9.26793e-05	0.00016854
	Candidatus Magasanikbacteria	0.00036652	0.000201417	0.00013358	0.000143763	0.000109756	0.000102758	0.00012183	0.000456095	0.000206352	0.000185357	0.000175854	0.000206022	0.000225433	0.000273043	0.00019662	0.000233052	0.000344961	0.00022243	0.000427832
	Candidatus Woesebacteria	0.000315615	0.000251771	0.00013358	0.000167723	0.000149668	0.000115602	0.000142135	0.000396082	0.000581537	0.000438116	0.000444263	0.000491284	0.000235234	0.000301785	0.000285993	0.000226919	0.000434651	0.000259502	0.000518585
	Candidatus Peregrinibacteria	0.000702497	0.000453187	0.00013358	0.000131782	0.000129712	0.000115602	0.00012183	0.000372077	0.000206352	0.000202207	0.000175854	0.000190174	0.000303844	0.000258673	0.000330679	0.000300514	0.000372558	0.000231698	0.000350045
	Candidatus Nomurabacteria	0.000285071	0.000134278	0.000122448	0.000119802	7.98228e-05	8.9913e-05	8.12199e-05	0.000156032	0.000225111	0.000219058	0.000212876	0.000253566	0.000196028	0.000273043	0.00019662	0.000202387	0.000517441	0.000194626	0.000609337
	Tenericutes	0.000254528	0.000234986	0.000111316	4.79208e-05	0.00041907	0.000102758	7.10674e-05	0.000120025	0.000131315	0.000202207	0.000166599	0.000166403	5.88085e-05	0.000215561	6.25609e-05	4.90635e-05	6.20929e-05	7.41434e-05	0.000583408
	candidate division KD3-62	0.000122173	0.000134278	0.000111316	0.000107822	8.98006e-05	6.42236e-05	8.12199e-05	9.602e-05	0.000150074	0.000117954	0.000111066	0.000110935	0.000107816	0.000129336	0.000134059	0.000116526	0.000124186	0.000101947	0.000116682
	Candidatus Atribacteria	0.000152717	0.000100708	0.000100185	5.9901e-05	6.98449e-05	2.56894e-05	4.061e-05	7.2015e-05	0.000131315	0.000101104	0.00010181	0.000103011	2.94043e-05	4.31121e-05	8.04354e-05	2.45318e-05	4.13953e-05	2.78038e-05	5.18585e-05
	Candidatus Daviesbacteria	0.000142536	8.39236e-05	6.67899e-05	8.38615e-05	5.98671e-05	5.13789e-05	6.09149e-05	9.602e-05	0.000150074	0.000134805	0.000129577	0.000150555	0.000117617	0.000143707	0.000125122	0.00010426	0.000158682	0.000111215	0.000207434
	Candidatus Giovannonibacteria	0.000101811	0.000100708	5.56582e-05	7.18813e-05	5.98671e-05	8.9913e-05	6.09149e-05	9.602e-05	9.37963e-05	6.74025e-05	7.40439e-05	9.50872e-05	0.000176426	0.000273043	0.000169808	0.000171722	0.000303566	0.000157555	0.000375974
	Candidatus Saccharibacteria	0.000111992	5.03542e-05	5.56582e-05	5.9901e-05	3.99114e-05	5.13789e-05	9.13724e-05	7.2015e-05	7.5037e-05	0.000101104	0.000138832	0.000158479	0.00020583	0.000158078	0.000178745	0.000233052	0.000400155	0.000231698	0.000350045
	candidate division WWE3	0.000111992	6.71389e-05	5.56582e-05	7.18813e-05	4.98892e-05	5.13789e-05	4.061e-05	7.2015e-05	0.000206352	0.000185357	0.000175854	0.00018225	7.84114e-05	0.000100595	9.831e-05	7.97282e-05	0.000117287	8.34113e-05	0.00016854
	Candidatus Amesbacteria	8.1449e-05	8.39236e-05	5.56582e-05	5.9901e-05	3.99114e-05	3.85342e-05	6.09149e-05	8.40175e-05	0.000112556	0.000117954	0.000111066	0.000126783	8.82128e-05	0.000143707	0.000116185	8.58611e-05	0.000131085	9.26793e-05	0.00016854
	Candidatus Microgenomates	6.10867e-05	0.000134278	5.56582e-05	4.79208e-05	3.99114e-05	3.85342e-05	3.04575e-05	6.00125e-05	7.5037e-05	6.74025e-05	7.40439e-05	7.92393e-05	4.90071e-05	5.74828e-05	7.14982e-05	4.90635e-05	6.89922e-05	5.56076e-05	9.07523e-05
	Candidatus Levybacteria	7.12679e-05	6.71389e-05	5.56582e-05	0.000119802	2.99335e-05	2.56894e-05	3.04575e-05	3.60075e-05	0.000131315	0.000134805	0.000166599	0.000198098	8.82128e-05	8.62242e-05	8.04354e-05	7.97282e-05	0.000137984	0.000148287	0.000194469
	Candidatus Yanofskybacteria	0.000122173	6.71389e-05	4.45266e-05	4.79208e-05	3.99114e-05	3.85342e-05	4.061e-05	8.40175e-05	9.37963e-05	0.000101104	0.000120321	0.000134707	0.000215631	0.000273043	0.000187683	0.00020852	0.000393255	0.000240966	0.000687125
	Elusimicrobia	0.000152717	5.03542e-05	4.45266e-05	4.79208e-05	3.99114e-05	2.56894e-05	4.061e-05	4.801e-05	5.62778e-05	5.05519e-05	4.62774e-05	0.000134707	0.000107816	0.000158078	6.25609e-05	9.19941e-05	0.000227674	0.000111215	0.000259292
	Candidatus Roizmanbacteria	0.000122173	6.71389e-05	4.45266e-05	7.18813e-05	4.98892e-05	5.13789e-05	6.09149e-05	6.00125e-05	9.37963e-05	8.42531e-05	9.25549e-05	0.000110935	7.84114e-05	0.000114966	0.000125122	6.74623e-05	0.000110387	7.41434e-05	0.000155575
	Candidatus Berkelbacteria	0.000111992	6.71389e-05	4.45266e-05	3.59406e-05	2.99335e-05	2.56894e-05	3.04575e-05	7.2015e-05	7.5037e-05	5.05519e-05	5.55329e-05	6.33914e-05	3.92057e-05	7.18535e-05	5.36236e-05	4.29306e-05	6.89922e-05	4.63396e-05	0.000103717
	Candidatus Kaiserbacteria	8.1449e-05	3.35694e-05	3.33949e-05	7.18813e-05	2.99335e-05	3.85342e-05	4.061e-05	0.000156032	3.75185e-05	3.37012e-05	4.62774e-05	4.75436e-05	0.000156823	0.000258673	8.93727e-05	0.000165589	0.000427751	0.000157555	0.00050562
	candidate division CPR1	8.1449e-05	5.03542e-05	3.33949e-05	4.79208e-05	3.99114e-05	3.85342e-05	3.04575e-05	4.801e-05	9.37963e-05	0.000101104	9.25549e-05	0.000142631	0.00013722	0.000143707	0.000116185	0.000141058	0.000200077	0.000120483	0.000388939
	Candidatus Azambacteria	8.1449e-05	5.03542e-05	3.33949e-05	4.79208e-05	2.99335e-05	2.56894e-05	4.061e-05	6.00125e-05	7.5037e-05	5.05519e-05	5.55329e-05	6.33914e-05	8.82128e-05	0.000143707	9.831e-05	9.19941e-05	0.000151783	8.34113e-05	0.000181505
	Candidatus Shapirobacteria	0.000335977	3.35694e-05	3.33949e-05	2.39604e-05	1.99557e-05	1.28447e-05	2.0305e-05	2.4005e-05	3.75185e-05	3.37012e-05	3.7022e-05	3.96197e-05	1.96028e-05	2.87414e-05	2.68118e-05	2.45318e-05	2.75969e-05	2.78038e-05	3.88939e-05
	Candidatus Pacebacteria	0.000122173	6.71389e-05	3.33949e-05	2.39604e-05	1.99557e-05	1.28447e-05	2.0305e-05	7.2015e-05	3.75185e-05	5.05519e-05	3.7022e-05	3.96197e-05	1.96028e-05	2.87414e-05	3.57491e-05	2.45318e-05	4.13953e-05	2.78038e-05	3.88939e-05
	Candidatus Curtissbacteria	6.10867e-05	6.71389e-05	3.33949e-05	4.79208e-05	2.99335e-05	2.56894e-05	3.04575e-05	6.00125e-05	7.5037e-05	6.74025e-05	7.40439e-05	7.92393e-05	7.84114e-05	0.000100595	6.25609e-05	7.35953e-05	0.000110387	8.34113e-05	0.000142611
	candidate division CPR3	7.12679e-05	5.03542e-05	3.33949e-05	1.19802e-05	1.99557e-05	1.28447e-05	2.0305e-05	2.4005e-05	3.75185e-05	3.37012e-05	2.77665e-05	3.96197e-05	1.96028e-05	1.43707e-05	2.68118e-05	1.83988e-05	2.06976e-05	1.85359e-05	3.88939e-05
	Candidatus Collierbacteria	7.12679e-05	5.03542e-05	3.33949e-05	3.59406e-05	2.99335e-05	2.56894e-05	3.04575e-05	3.60075e-05	5.62778e-05	5.05519e-05	5.55329e-05	6.33914e-05	3.92057e-05	4.31121e-05	4.46863e-05	3.67976e-05	5.51937e-05	3.70717e-05	7.77877e-05
	Caldiserica	6.10867e-05	3.35694e-05	3.33949e-05	3.59406e-05	2.99335e-05	1.28447e-05	2.0305e-05	4.801e-05	5.62778e-05	3.37012e-05	3.7022e-05	3.96197e-05	2.94043e-05	4.31121e-05	5.36236e-05	3.06647e-05	3.44961e-05	3.70717e-05	5.18585e-05
	Candidatus Jorgensenbacteria	7.12679e-05	3.35694e-05	2.22633e-05	2.39604e-05	1.99557e-05	2.56894e-05	2.0305e-05	3.60075e-05	3.75185e-05	5.05519e-05	4.62774e-05	5.54675e-05	6.861e-05	8.62242e-05	5.36236e-05	6.74623e-05	0.000131085	6.48755e-05	0.00016854
	Candidatus Wolfebacteria	8.1449e-05	3.35694e-05	2.22633e-05	2.39604e-05	2.99335e-05	1.28447e-05	2.0305e-05	3.60075e-05	3.75185e-05	3.37012e-05	3.7022e-05	4.75436e-05	5.88085e-05	8.62242e-05	6.25609e-05	6.74623e-05	0.000117287	6.48755e-05	0.000155575
	Candidatus Beckwithbacteria	4.07245e-05	0.000234986	2.22633e-05	2.39604e-05	1.99557e-05	1.28447e-05	1.01525e-05	2.4005e-05	3.75185e-05	3.37012e-05	3.7022e-05	4.75436e-05	3.92057e-05	5.74828e-05	4.46863e-05	3.67976e-05	5.51937e-05	4.63396e-05	6.48231e-05
	candidate division CPR2	9.16301e-05	3.35694e-05	2.22633e-05	2.39604e-05	1.99557e-05	1.28447e-05	2.0305e-05	3.60075e-05	3.75185e-05	3.37012e-05	3.7022e-05	3.96197e-05	3.92057e-05	4.31121e-05	3.57491e-05	3.67976e-05	4.82945e-05	3.70717e-05	3.88939e-05
	Candidatus Adlerbacteria	2.03622e-05	1.67847e-05	1.11316e-05	1.19802e-05	9.97785e-06	1.28447e-05	1.01525e-05	2.4005e-05	0	1.68506e-05	9.25549e-06	7.92393e-06	3.92057e-05	7.18535e-05	5.36236e-05	3.67976e-05	0.000110387	3.70717e-05	0.000116682
	Candidatus Kuenenbacteria	0.000132355	1.67847e-05	1.11316e-05	1.19802e-05	9.97785e-06	0	1.01525e-05	2.4005e-05	1.87593e-05	1.68506e-05	1.8511e-05	2.37718e-05	1.96028e-05	1.43707e-05	1.78745e-05	1.22659e-05	2.06976e-05	1.85359e-05	2.59292e-05
	Candidatus Campbellbacteria	0.000122173	1.67847e-05	1.11316e-05	1.19802e-05	9.97785e-06	2.56894e-05	1.01525e-05	2.4005e-05	1.87593e-05	1.68506e-05	9.25549e-06	1.58479e-05	2.94043e-05	2.87414e-05	8.93727e-06	3.06647e-05	4.82945e-05	2.78038e-05	6.48231e-05
	Candidatus Aminicenantes	2.03622e-05	1.67847e-05	1.11316e-05	1.19802e-05	9.97785e-06	0	1.01525e-05	1.20025e-05	0	0	9.25549e-06	7.92393e-06	9.80142e-06	1.43707e-05	8.93727e-06	1.22659e-05	6.89922e-06	9.26793e-06	0
	Candidatus Poribacteria	2.03622e-05	1.67847e-05	1.11316e-05	1.19802e-05	9.97785e-06	1.28447e-05	2.0305e-05	1.20025e-05	1.87593e-05	1.68506e-05	1.8511e-05	1.58479e-05	1.96028e-05	2.87414e-05	1.78745e-05	1.83988e-05	2.06976e-05	1.85359e-05	2.59292e-05
	undef	0.038057	0.0248917	0.0229423	0.0210372	0.0192572	0.0150925	0.0195131	0.024089	0.0281952	0.0273823	0.0259154	0.0278843	0.0226511	0.0281091	0.0258198	0.022281	0.027928	0.0221689	0.031154
Archaea	Euryarchaeota	0.579572	0.447687	0.51509	0.311814	0.539815	0.283942	0.388623	0.344622	0.43309	0.441522	0.411415	0.379771	0.188493	0.158382	0.337925	0.250686	0.200874	0.209928	0.113429
	Candidatus Bathyarchaeota	0.136184	0.279736	0.251662	0.156785	0.282006	0.0999311	0.134731	0.109382	0.311436	0.275881	0.223029	0.217846	0.0186301	0.0171867	0.163059	0.023309	0.0209046	0.0200359	0.010972
	Thaumarchaeota	0.0261283	0.126652	0.0751918	0.433026	0.0272767	0.54583	0.387425	0.424714	0.0622871	0.107443	0.221049	0.274496	0.745479	0.772343	0.412145	0.667733	0.72615	0.718301	0.831093
	Candidatus Thorarchaeota	0.0249406	0.0501101	0.0670077	0.0469917	0.0787505	0.0261888	0.0275449	0.0338673	0.109489	0.0934527	0.0676344	0.0508145	0.00465753	0.00423057	0.0191172	0.0059415	0.00532117	0.00538278	0.00339978
	Candidatus Lokiarchaeota	0.0122724	0.0225771	0.0276215	0.0136144	0.0175979	0.00895934	0.0101796	0.0118993	0.0199513	0.0190263	0.0178159	0.0158035	0.00219178	0.00132205	0.00815294	0.00319927	0.00209046	0.00269139	0.00139082
	Crenarchaeota	0.01346	0.0170705	0.0158568	0.0118577	0.0118786	0.00895934	0.0173653	0.0114416	0.0170316	0.0167879	0.0158364	0.0155604	0.0126027	0.0179799	0.0182738	0.0121115	0.0125428	0.0122608	0.0112811
	Candidatus Korarchaeota	0.00158353	0.00165198	0.00153453	0.000878349	0.00131984	0.00068918	0.0011976	0.000915332	0.00145985	0.00111919	0.0013197	0.00121566	0.000547945	0.000528821	0.00140568	0.000685558	0.000570125	0.000598086	0.000309071
	Candidatus Nanohaloarchaeota	0.000791766	0	0	0	0.000439947	0	0	0.000457666	0.000486618	0	0.000329924	0.000243132	0.000273973	0.00026441	0.000281136	0.000228519	0.000190042	0.000299043	0.000154536
	Candidatus Micrarchaeota	0.00118765	0	0	0	0.000879894	0	0	0.00183066	0	0	0.000329924	0.000243132	0.000273973	0.00026441	0.000281136	0.000228519	0.000190042	0.000299043	0.000154536
	Candidatus Parvarchaeota	0.000395883	0	0	0	0	0	0	0.000457666	0	0	0	0.000243132	0	0	0.000281136	0	0	0	0.000154536
	Nanoarchaeota	0	0	0	0	0	0	0	0	0	0	0	0.000243132	0	0	0	0	0	0	0
	undef	0.203484	0.0545154	0.0460358	0.0250329	0.0400352	0.0254997	0.0329341	0.0604119	0.0447689	0.0447678	0.0412405	0.0435205	0.0268493	0.0274987	0.0390779	0.0358775	0.0311669	0.0302033	0.0276619
