# Supplementary material for: Deciphering the Microbial Taxonomy and Functionality of Two Diverse Mangrove Ecosystems and Their Potential Abilities To Produce Bioactive Compounds
Source: mSystems. 2020 Oct 27;5(5):e00851-19. doi: 10.1128/mSystems.00851-19 (PMC7593590; doi:10.1128/mSystems.00851-19)
Supplement: TABLE S4 [file mSystems.00851-19-st004.xlsx]

## Sheet: Table S4
	Genera	Enriched group	adjusted P value	GE.AM.RS	GE.BG.RS	GE.KC.RS	GE.AC.RS	GB.AM.RS	GB.KC.RS	GB.AC.RS	GB.SA.RS	GM.KC.RS	GM.KC.2RS	GM.AC.RS	GM.AC.2RS	S.BG.1RS	S.BG.2RS	S.KC.RS	S.AC.1RS	S.AC.2RS	S.AI.1RS	S.AI.2RS
Bacterial genera	Desulfatitalea	GXRS	0.000769829	0.0198904	0.0211287	0.0318493	0.00994727	0.0173558	0.00772325	0.00582824	0.0168916	0.0244356	0.0288218	0.023735	0.0250521	0.000980181	0.000991793	0.0076965	0.00101827	0.000938397	0.0011956	0.00112805
	Desulfosarcina	GXRS	0.0010017	0.0285371	0.0226067	0.0259917	0.00963567	0.0218769	0.00686225	0.00479256	0.0152828	0.024886	0.0262262	0.0202544	0.022619	0.000607712	0.000704316	0.00762499	0.00063182	0.000641698	0.000759991	0.000920595
	Spirochaeta	GXRS	0.0010017	0.0182303	0.0236816	0.0209136	0.0136146	0.0122559	0.00683655	0.00496517	0.0190645	0.0260684	0.0208326	0.0198934	0.0220722	0.00144087	0.00143738	0.0111023	0.00151514	0.0013731	0.00153852	0.00184119
	Desulfococcus	GXRS	0.0010017	0.0127918	0.0126806	0.0147331	0.00666347	0.0107987	0.00438208	0.00308673	0.0093642	0.0155209	0.0152874	0.0120064	0.0134731	0.000852757	0.000862428	0.00526509	0.000858785	0.000855597	0.000982428	0.00106322
	Bacteroides	GXRS	0.00143583	0.0146861	0.00873362	0.0136195	0.00517737	0.0185135	0.00442063	0.00333042	0.00601469	0.0088959	0.0134165	0.0104604	0.0129738	0.00177413	0.00196921	0.00539023	0.0017237	0.00191819	0.00222436	0.00328043
	Desulfobacterium	GXRS	0.0010017	0.0117224	0.0127813	0.0131072	0.00611218	0.00916195	0.00413791	0.0028532	0.00855983	0.016966	0.0157425	0.0120897	0.0139407	0.000558703	0.000819307	0.00564946	0.000539808	0.000689998	0.000685846	0.00107619
	Desulfovibrio	GXRS	0.0010017	0.0385587	0.00644945	0.00670394	0.00459012	0.00492031	0.00298135	0.00312735	0.00696312	0.00780737	0.00716332	0.00623924	0.00654636	0.00282292	0.00270228	0.00435331	0.002926	0.00284969	0.00278972	0.00263212
	Desulfuromonas	GXRS	0.00576186	0.00568298	0.00549211	0.007773	0.00762224	0.00769484	0.00561574	0.00867128	0.00689109	0.0054614	0.00652284	0.00655398	0.00603121	0.00295034	0.00303287	0.00681154	0.00293214	0.00296699	0.00444873	0.00334526
	Novosphingobium	GXRS	0.0105612	0.00679309	0.00315754	0.00708256	0.00691515	0.00369273	0.0138787	0.0121337	0.00777949	0.00183924	0.00370807	0.00420269	0.00267878	0.00261708	0.00224231	0.00246717	0.00297508	0.00313949	0.00304923	0.00153
	Draconibacterium	GXRS	0.000537553	0.0083004	0.00225059	0.00598009	0.00339166	0.0338234	0.00384235	0.00203075	0.00503025	0.00133251	0.00453396	0.00422121	0.00379625	0.000372469	0.000287476	0.00132298	0.000355782	0.000331199	0.000778527	0.000777968
	Anaerolinea	GXRS	0.0445287	0.004084	0.00487068	0.00582418	0.00431448	0.00198609	0.00204326	0.00521902	0.00273723	0.00754462	0.00711276	0.00699832	0.00717246	0.00197997	0.00245792	0.00499692	0.00193227	0.00158699	0.00232631	0.00442145
	Syntrophobacter	GXRS	0.00143583	0.00518393	0.00858247	0.00660371	0.0051534	0.0028444	0.00268579	0.00178706	0.00546245	0.0110166	0.00714647	0.00615593	0.00637993	0.000950775	0.00127927	0.00371864	0.000913993	0.0011661	0.000926818	0.00127068
	Desulfatiglans	GXRS	0.0010017	0.00709863	0.00752435	0.00594668	0.00330777	0.00444125	0.00182479	0.00146214	0.00330148	0.00803258	0.00667453	0.0050636	0.00567457	0.000499892	0.000560578	0.00300351	0.000515271	0.000531298	0.000528286	0.000544578
	Caldithrix	GXRS	0.0445287	0.00540799	0.00315754	0.00324061	0.00230105	0.00301406	0.00136217	0.00160429	0.00300134	0.00531126	0.00613518	0.00557273	0.00851185	0.00148007	0.00258728	0.00303033	0.0014354	0.00186299	0.00130681	0.00250246
	Desulfobulbus	GXRS	0.0010017	0.00566261	0.00418206	0.00609145	0.00278044	0.00534946	0.0020304	0.00191905	0.00381771	0.00444795	0.00687679	0.00560976	0.00481863	0.000872361	0.000862428	0.00219006	0.000883322	0.000869397	0.00124194	0.00102432
	Sedimenticola	GXRS	0.00419436	0.0013851	0.00387974	0.00425399	0.00405081	0.00569877	0.00331547	0.00341165	0.00414186	0.00283392	0.00326985	0.00376761	0.00261537	0.00175452	0.00135114	0.00235096	0.00176664	0.0015111	0.00172388	0.00142627
	Desulfospira	GXRS	0.0010017	0.0126899	0.00413168	0.00438763	0.00239693	0.00316377	0.00129792	0.00095445	0.00551047	0.00409136	0.00443283	0.00350841	0.0037804	0.000254847	0.000258728	0.0015107	0.00026377	0.000262199	0.000315118	0.000350086
	Candidatus Tenderia	GXRS	0.0222313	0.000906424	0.00305677	0.00346333	0.00504554	0.00226554	0.0019019	0.00283289	0.00265319	0.00489837	0.00389348	0.00462852	0.00359019	0.00148007	0.0012074	0.00319123	0.00152128	0.0013455	0.00139023	0.00137441
	Thermoanaerobaculum	GXRS	0.0136275	0.00162953	0.00409809	0.00338538	0.00424257	0.00479056	0.00317411	0.00294458	0.00479015	0.0024398	0.00269678	0.00240683	0.001593	0.00185254	0.00191172	0.00159115	0.00179118	0.00214589	0.00167754	0.00107619
	Pelobacter	GXRS	0.00143583	0.00559131	0.0025865	0.00324061	0.0033557	0.00277453	0.0019019	0.0023252	0.00322945	0.00294653	0.00315186	0.00298076	0.00308297	0.00132324	0.00137989	0.00274428	0.00131885	0.00138	0.00158486	0.00146517
	Desulfatibacillum	GXRS	0.0010017	0.00588667	0.0044004	0.0046883	0.00232502	0.00309391	0.00142642	0.00113722	0.00291731	0.00489837	0.00460138	0.00363801	0.00396269	0.000499892	0.000503083	0.00164478	0.000521405	0.000551998	0.00050975	0.000557544
	Desulfobacter	GXRS	0.0010017	0.00805597	0.00262009	0.00386423	0.00160594	0.00451111	0.00107946	0.000863067	0.0024491	0.00320928	0.00424743	0.0034251	0.0030909	0.000421478	0.000474336	0.00120677	0.000429393	0.000448499	0.000481946	0.000544578
	Levilinea	GXRS	0.0172576	0.00273964	0.00251931	0.00293993	0.00238495	0.000998034	0.00107946	0.00294458	0.00159672	0.00386615	0.00379235	0.0037491	0.00386758	0.000970379	0.00119303	0.00250293	0.000981469	0.000772798	0.0011956	0.00226907
	Longilinea	GXRS	0.0282026	0.00242392	0.00241854	0.00298448	0.00231304	0.000938152	0.0010666	0.00304612	0.00144065	0.00409136	0.00397775	0.00389721	0.00399439	0.000891964	0.00110678	0.00254762	0.000913993	0.000717598	0.00112145	0.00224314
	Desulfobacula	GXRS	0.0010017	0.00531633	0.00372859	0.00409809	0.00198945	0.00286436	0.00120796	0.000893528	0.00271322	0.00429781	0.00411259	0.00330476	0.00359812	0.000245045	0.000316224	0.00156433	0.000245367	0.000282899	0.000287314	0.000388984
	Vibrio	GXRS	0.000537553	0.0017823	0.00201545	0.00226063	0.00238495	0.00266475	0.0101392	0.00223382	0.00187284	0.00159526	0.00183718	0.00195323	0.00186246	0.00113701	0.0011499	0.0012604	0.00117776	0.001104	0.00127901	0.00140034
	Clostridium	GXRS	0.00786903	0.00877908	0.0025697	0.0024054	0.0014861	0.00189626	0.00129792	0.00113722	0.00208894	0.00285269	0.00264622	0.00220317	0.00248064	0.00111741	0.00129364	0.00160902	0.00101827	0.0011868	0.00108438	0.00181526
	Sulfurovum	GXRS	0.000537553	0.00158879	0.000369499	0.000812936	0.000383509	0.0296516	0.00123366	0.00173629	0.00110449	0.000431657	0.00107871	0.000851647	0.000538925	0.000137225	0.000129364	0.000223476	0.000134952	0.0001311	0.000194632	0.00016856
	Desulfatirhabdium	GXRS	0.0010017	0.00353404	0.00356063	0.00378628	0.00178571	0.00283442	0.00115656	0.000893528	0.0024491	0.00456055	0.00429799	0.00336956	0.00376455	0.000254847	0.000330598	0.00168054	0.000257636	0.000289799	0.000268777	0.000337119
	Candidatus Magnetomorum	GXRS	0.0010017	0.00387013	0.0029392	0.00338538	0.00146213	0.00219567	0.00105375	0.000741222	0.00192086	0.00388492	0.00335412	0.00268454	0.00291654	0.000450883	0.000632447	0.00128722	0.000460063	0.000572698	0.000481946	0.00073907
	Desulfomonile	GXRS	0.00303786	0.00231189	0.00297279	0.00258358	0.0016419	0.00143717	0.000950949	0.000944297	0.00169276	0.00459809	0.00325299	0.00268454	0.00281351	0.000588108	0.000761812	0.00180568	0.000570479	0.000676198	0.000574627	0.000700171
	Desulfobacca	GXRS	0.00143583	0.00177211	0.00339268	0.00272835	0.00204938	0.00148707	0.00149068	0.0013606	0.00193287	0.00456055	0.00318557	0.00244386	0.00254405	0.000411676	0.000574952	0.00161796	0.000398722	0.000503698	0.000398532	0.00057051
	Thiohalocapsa	GXRS	0.00303786	0.00102864	0.00209943	0.00237199	0.0019535	0.00446121	0.00169629	0.00166521	0.00192086	0.00163279	0.0017192	0.00178661	0.00133939	0.00120562	0.00102054	0.00123359	0.00124524	0.001104	0.00123267	0.000920595
	Ornatilinea	GXRS	0.0172576	0.00261743	0.00186429	0.00214927	0.00166587	0.000768486	0.000796741	0.00202059	0.00121254	0.00270255	0.00261251	0.00258271	0.00269463	0.000725334	0.000876802	0.00176993	0.000711565	0.000572698	0.000871209	0.0016078
	Smithella	GXRS	0.00419436	0.00294333	0.00241854	0.00251676	0.00145014	0.00151701	0.000860994	0.000923989	0.00152468	0.00313421	0.00279791	0.00227723	0.00244102	0.000568505	0.000776185	0.00157327	0.000539808	0.000703798	0.000574627	0.000881697
	Sunxiuqinia	GXRS	0.0010017	0.0052043	0.000974135	0.00220495	0.0033557	0.00356298	0.00129792	0.00111691	0.00292931	0.000638102	0.0015675	0.00149964	0.00170396	0.00021564	0.000186859	0.00105481	0.000202428	0.000200099	0.000361459	0.000583476
	Geoalkalibacter	GXRS	0.00419436	0.00146657	0.00154518	0.00193768	0.00191755	0.00189626	0.00134932	0.00178706	0.00184883	0.00155772	0.00161807	0.0015737	0.00146619	0.00113701	0.00112116	0.00160902	0.00112869	0.001173	0.00126974	0.00107619
	Thermanaerothrix	GXRS	0.0445287	0.00137491	0.00174672	0.00201564	0.00159396	0.000708604	0.000681085	0.00175659	0.00100845	0.00289023	0.00261251	0.00255494	0.0026233	0.000676325	0.000862428	0.00179674	0.000668626	0.000565798	0.000797064	0.00140034
	Desulfotignum	GXRS	0.0010017	0.0036257	0.00262009	0.00281743	0.00134228	0.00209587	0.000809592	0.000619377	0.00189685	0.00272132	0.00262936	0.00216615	0.00235384	0.000225442	0.000287476	0.000992232	0.00022083	0.000255299	0.000250241	0.000337119
	Thiocapsa	GXRS	0.00576186	0.000723103	0.00172993	0.00207132	0.0016419	0.00325359	0.00136217	0.00156367	0.00152468	0.00146388	0.00160121	0.00167552	0.00116503	0.0010586	0.00090555	0.0011442	0.00107348	0.000959097	0.00113072	0.000842799
	Desulfotomaculum	GXRS	0.0445287	0.00225078	0.00203225	0.00178178	0.00131831	0.00110782	0.000758189	0.000923989	0.00135661	0.00234596	0.00192146	0.00161998	0.00167225	0.000872361	0.0011499	0.0015107	0.000858785	0.0010281	0.0008156	0.00107619
	Mangrovimonas	GXRS	0.0445287	0.00089624	0.000571045	0.00159246	0.000826942	0.00256495	0.00461339	0.00307658	0.000972436	0.00041289	0.00141581	0.0013145	0.00155337	0.000470487	0.000229981	0.000867086	0.000503003	0.000344999	0.0012234	0.00106322
	Shewanella	GXRS	0.00576186	0.000865686	0.00125966	0.00141429	0.00152205	0.00171662	0.00186335	0.00137075	0.00135661	0.00103222	0.0013821	0.00155518	0.00147412	0.000960577	0.000675569	0.00101905	0.00104281	0.000848697	0.0012234	0.00097246
	Desulfocarbo	GXRS	0.0010017	0.00251558	0.00214982	0.00178178	0.0012464	0.0010679	0.000719637	0.000639685	0.00144065	0.00251487	0.0019046	0.00160147	0.00168018	0.00043128	0.000445588	0.00102799	0.000441661	0.000441599	0.000398532	0.000376018
	Prolixibacter	GXRS	0.000769829	0.00348311	0.00095734	0.00195995	0.00121045	0.00305398	0.00077104	0.000588916	0.0020049	0.000938386	0.0017192	0.00140707	0.00171981	0.000254847	0.000215607	0.000679366	0.000245367	0.000255299	0.000379996	0.000544578
	Leptolinea	GXRS	0.0136275	0.00186377	0.00134363	0.00155905	0.00119847	0.000508997	0.000552578	0.00148244	0.000900403	0.00215829	0.00198888	0.00195323	0.0020289	0.000411676	0.000531831	0.00134979	0.000423258	0.000351899	0.000528286	0.00107619
	Dethiosulfatarculus	GXRS	0.0010017	0.00281093	0.00209943	0.00183746	0.00110259	0.00119764	0.000642533	0.000538148	0.00138062	0.0023272	0.00185404	0.00158295	0.00164055	0.000274451	0.000287476	0.000858147	0.000276038	0.000282899	0.000268777	0.000272289
	Thiolapillus	GXRS	0.0010017	0.000580519	0.00156198	0.00184859	0.00147411	0.00269469	0.00122081	0.00118799	0.00124856	0.000938386	0.00117984	0.00130524	0.00085594	0.000578307	0.00041684	0.000679366	0.000576613	0.000489898	0.000583896	0.000466781
	Ectothiorhodospira	GXRS	0.00576186	0.000387013	0.00127645	0.00141429	0.00160594	0.00150703	0.00119511	0.00118799	0.00124856	0.000938386	0.00112928	0.00134227	0.000919343	0.000901766	0.000632447	0.000893903	0.000907858	0.000758998	0.000834137	0.00063534
	Geopsychrobacter	GXRS	0.0010017	0.00106938	0.000940544	0.00123611	0.00399089	0.0011677	0.000848144	0.00100522	0.00121254	0.00105099	0.00116299	0.00115713	0.0011254	0.00038227	0.000373719	0.000983293	0.000392587	0.000351899	0.000556091	0.00040195
	Methylophaga	GXRS	0.0172576	0.000427751	0.00100773	0.00104679	0.00136625	0.00119764	0.00248018	0.00125906	0.00103246	0.000769476	0.000927018	0.00114787	0.00084009	0.000774343	0.000574952	0.000849208	0.000766772	0.000689998	0.000741455	0.000790934
	Robiginitalea	GXRS	0.00303786	0.000458304	0.00179711	0.00116929	0.000767018	0.00439135	0.00400941	0.00157383	0.00100845	0.000150142	0.000623631	0.000583193	0.000554776	0.000166631	0.00011499	0.000160902	0.000165623	0.0001449	0.000259509	0.000285255
	Thiothrix	GXRS	0.00576186	0.000570334	0.00117568	0.00124724	0.00128236	0.00191623	0.00105375	0.00103568	0.00105647	0.000825779	0.00106186	0.00124044	0.000871791	0.000735136	0.000618074	0.000777695	0.000729967	0.000689998	0.000741455	0.000726103
	Thiorhodococcus	GXRS	0.00211377	0.000661995	0.00115888	0.0013252	0.00112656	0.00190624	0.000886696	0.0010763	0.00110449	0.00106976	0.00114613	0.00117564	0.000816314	0.000686127	0.000589326	0.000777695	0.000705431	0.000641698	0.000704382	0.000583476
	Lentimicrobium	GXRS	0.00419436	0.00131381	0.000638226	0.00109134	0.00053931	0.00503009	0.000501176	0.000467071	0.000972436	0.000619334	0.00153379	0.0010553	0.00129184	0.000284252	0.000316224	0.00045589	0.000282172	0.000407099	0.000491214	0.000752036
	Syntrophus	GXRS	0.0136275	0.00137491	0.00139402	0.00123611	0.000850911	0.000778466	0.000501176	0.000538148	0.00093642	0.00195184	0.00155065	0.00125896	0.00136316	0.000411676	0.000574952	0.00104587	0.000380319	0.000517498	0.000389264	0.00057051
	Candidatus Magnetoglobus	GXRS	0.00211377	0.00206746	0.00132684	0.00155905	0.00069511	0.00112778	0.000526877	0.000395995	0.000864387	0.00176416	0.00148323	0.00117564	0.00124428	0.000294054	0.000445588	0.00064361	0.000282172	0.000372599	0.000287314	0.000466781
	Desulforegula	GXRS	0.0010017	0.00215912	0.00125966	0.00180405	0.000790988	0.000938152	0.000501176	0.000395995	0.000888398	0.00150142	0.00165178	0.0013145	0.00145034	0.00021564	0.000229981	0.000581037	0.000208562	0.000241499	0.000231705	0.000246357
	Desulfocapsa	GXRS	0.0010017	0.00120178	0.00119248	0.00152565	0.000838926	0.00112778	0.000539728	0.000477225	0.0013326	0.00140758	0.00175291	0.00155518	0.00147412	0.000186234	0.000201233	0.000634671	0.00019016	0.000193199	0.000278046	0.000259323
	Ruminiclostridium	GXRS	0.00419436	0.0026989	0.000923749	0.00138088	0.000551294	0.000768486	0.000526877	0.000477225	0.000768344	0.00106976	0.00111242	0.000888675	0.000998597	0.000372469	0.000459962	0.000634671	0.000374185	0.000441599	0.000379996	0.000661273
	Syntrophorhabdus	GXRS	0.0136275	0.00150731	0.00120927	0.00111361	0.00071908	0.000648722	0.000411221	0.000487379	0.000684307	0.00163279	0.00134839	0.00107382	0.00118881	0.000343063	0.000488709	0.00100117	0.000318977	0.000434699	0.000333655	0.000531611
	Desulfofustis	GXRS	0.000769829	0.000916609	0.00141082	0.00191541	0.000743049	0.00138727	0.000539728	0.000375688	0.00108048	0.000844547	0.00126412	0.00104604	0.00104615	0.000254847	0.000273102	0.000438012	0.000245367	0.000255299	0.00030585	0.000259323
	Coxiella	GXRS	0.00143583	0.00285167	0.00107491	0.000634758	0.000599233	0.000668683	0.000449773	0.000446764	0.000660296	0.00120113	0.000910163	0.000768334	0.000951045	0.000313658	0.000388093	0.000634671	0.000312843	0.000386399	0.000287314	0.000376018
	Chitinispirillum	GXRS	0.0172576	0.00575427	0.000655022	0.000879752	0.000239693	0.00120762	0.000244163	0.000182767	0.000756339	0.000431657	0.000792179	0.000536908	0.000641955	0.000186234	0.000215607	0.00027711	0.00019016	0.000213899	0.0002039	0.000259323
	Dehalogenimonas	GXRS	0.0105612	0.00067218	0.00152838	0.000968841	0.00053931	0.000499017	0.000398371	0.000456918	0.000336151	0.00182047	0.0013821	0.00100902	0.0011571	0.000274451	0.00030185	0.00124252	0.000288306	0.000248399	0.000259509	0.000298221
	Thioflavicoccus	GXRS	0.00211377	0.000417566	0.000856567	0.000946569	0.000862895	0.0013174	0.000681085	0.000802144	0.000852382	0.000769476	0.000809034	0.00084239	0.000570627	0.000519496	0.000373719	0.000500586	0.000539808	0.000407099	0.000537555	0.000350086
	Desulfonatronum	GXRS	0.0136275	0.00146657	0.000974135	0.000913161	0.000659156	0.000668683	0.000411221	0.000406149	0.000744333	0.000975921	0.000859599	0.000777591	0.000800463	0.000411676	0.000459962	0.000581037	0.000386453	0.000448499	0.000379996	0.000466781
	Marinifilum	GXRS	0.0010017	0.00181285	0.000571045	0.00110247	0.000431448	0.00197611	0.000539728	0.000294458	0.000840376	0.000525496	0.000960728	0.000759077	0.000982746	0.000186234	0.000143738	0.000339683	0.000165623	0.000179399	0.000259509	0.000363052
	Saccharicrinis	GXRS	0.000537553	0.00190451	0.000369499	0.00112475	0.000455417	0.0013174	0.00127222	0.000243689	0.00124856	0.000337819	0.000809034	0.000647992	0.000776687	9.80181e-05	7.1869e-05	0.000241354	9.20127e-05	8.96997e-05	0.000185364	0.000207458
	Photobacterium	GXRS	0.0357986	0.000509227	0.000554249	0.00060135	0.000683126	0.000778466	0.00097665	0.000639685	0.000612274	0.000506728	0.000573066	0.000657249	0.000610254	0.000529298	0.000459962	0.000545281	0.000533674	0.000510598	0.000565359	0.000557544
	Methylomarinum	GXRS	0.0136275	0.000325905	0.000671817	0.000734983	0.000767018	0.00089823	0.000552578	0.000751376	0.00064829	0.000581799	0.000674195	0.000768334	0.000586478	0.000392072	0.000373719	0.000598915	0.000398722	0.000351899	0.000426336	0.000427882
	Treponema	GXRS	0.0105612	0.00357477	0.000453477	0.000556805	0.000347555	0.000449115	0.000269864	0.000294458	0.000708317	0.000544264	0.000556211	0.000481366	0.000491373	0.000254847	0.00030185	0.000384378	0.000257636	0.000289799	0.000268777	0.000350086
	Thermodesulfatator	GXRS	0.0357986	0.000804579	0.000806181	0.000679302	0.000587248	0.000359292	0.000321267	0.00035538	0.00062428	0.00103222	0.00075847	0.000647992	0.000673657	0.000343063	0.000402467	0.000572098	0.000331246	0.000407099	0.00030585	0.000388984
	Desulfovermiculus	GXRS	0.0010017	0.000875871	0.000890158	0.000846344	0.00051534	0.000748525	0.000295565	0.000243689	0.000660296	0.0011073	0.000927018	0.000777591	0.00084009	0.000127423	0.000143738	0.000402256	0.000122684	0.0001449	0.000139023	0.000155594
	Achromatium	GXRS	0.00143583	0.00101845	0.00077259	0.000579077	0.000443432	0.000658702	0.000616832	0.000406149	0.000420188	0.000825779	0.000589921	0.000583193	0.000483448	0.000284252	0.000359345	0.000411195	0.000276038	0.000289799	0.000296582	0.000440849
	Colwellia	GXRS	0.00786903	0.000397197	0.000520658	0.000556805	0.000563279	0.000848329	0.00113086	0.000507686	0.000492221	0.000375354	0.000488792	0.000546165	0.000538925	0.000401874	0.000287476	0.000357561	0.000435527	0.000344999	0.000454141	0.000453815
	Thiorhodovibrio	GXRS	0.00576186	0.000346274	0.000571045	0.000645894	0.000551294	0.00088825	0.000462624	0.000568609	0.000516231	0.000619334	0.000589921	0.000601707	0.000435896	0.000392072	0.000359345	0.000429073	0.000404856	0.000358799	0.000417068	0.000350086
	Thiomicrospira	GXRS	0.000769829	0.000356459	0.000604636	0.000623622	0.00071908	0.000858309	0.000539728	0.000538148	0.000552247	0.000544264	0.00069105	0.000749819	0.000546851	0.000294054	0.000215607	0.000402256	0.000312843	0.000255299	0.000333655	0.000298221
	Mariprofundus	GXRS	0.00303786	0.000295352	0.000453477	0.000434308	0.00207335	0.000429155	0.000308416	0.000426457	0.000552247	0.000600567	0.000488792	0.000647992	0.000531	0.000284252	0.000258728	0.000438012	0.000294441	0.000275999	0.000287314	0.000285255
	Dehalococcoides	GXRS	0.0105612	0.000539781	0.00112529	0.000645894	0.000371524	0.000369273	0.000282715	0.000314766	0.000204091	0.00135128	0.000943873	0.000666506	0.000760836	0.000147027	0.000186859	0.000813451	0.00014722	0.000138	0.000129755	0.000181526
	Desulfomicrobium	GXRS	0.0010017	0.00124251	0.000621431	0.000668166	0.000443432	0.000489037	0.000346968	0.000324919	0.000576258	0.000694405	0.00069105	0.00059245	0.000618179	0.000245045	0.000229981	0.000411195	0.000251501	0.000241499	0.000250241	0.000220424
	Desulfarculus	GXRS	0.0010017	0.0012527	0.000738999	0.000668166	0.000455417	0.000459096	0.000295565	0.000284304	0.000564253	0.000844547	0.000707905	0.000564679	0.000586478	0.000245045	0.000201233	0.0003665	0.00026377	0.000227699	0.000231705	0.00016856
	Anaerophaga	GXRS	0.0010017	0.00146657	0.000352704	0.000779527	0.00033557	0.00112778	0.000359819	0.000203075	0.000840376	0.000356587	0.00069105	0.000536908	0.000681582	0.000117622	0.000100617	0.000250293	0.000110415	0.0001242	0.000176095	0.00023339
	Flammeovirga	GXRS	0.0010017	0.000509227	0.000470272	0.000645894	0.000479386	0.000918191	0.000693936	0.00035538	0.000504226	0.000450425	0.000573066	0.00059245	0.000657806	0.000245045	0.000186859	0.000321805	0.000239233	0.000220799	0.00030585	0.000453815
	Candidatus Cloacimonas	GXRS	0.00211377	0.00209802	0.000453477	0.000423172	0.00033557	0.00107788	0.000244163	0.000233536	0.000432194	0.000563031	0.000505646	0.000444337	0.000515149	0.000147027	0.000201233	0.000312866	0.000141086	0.000186299	0.000157559	0.000259323
	Alistipes	GXRS	0.00211377	0.00120178	0.00040309	0.000679302	0.000311601	0.00107788	0.000321267	0.000274151	0.000492221	0.000356587	0.000640485	0.000481366	0.000594403	0.000196036	0.000172486	0.00027711	0.000196294	0.000227699	0.000240973	0.000337119
	Desulfurivibrio	GXRS	0.00143583	0.000580519	0.000554249	0.00060135	0.000527325	0.000389233	0.000321267	0.000395995	0.000540242	0.000675638	0.000707905	0.00068502	0.000626105	0.00021564	0.000201233	0.000491646	0.000226965	0.000213899	0.000213168	0.000194492
	Marichromatium	GXRS	0.0172576	0.000264798	0.000520658	0.000612486	0.000575264	0.000958113	0.000488325	0.000538148	0.000540242	0.000375354	0.000455082	0.000490623	0.000317015	0.00038227	0.000229981	0.000321805	0.000398722	0.000282899	0.000370727	0.000207458
	Gaetbulibacter	GXRS	0.000537553	0.000193506	0.000201545	0.000534533	0.000323586	0.000469076	0.00292995	0.000812298	0.000252113	0.00024398	0.000522501	0.00049988	0.000538925	7.84145e-05	4.31214e-05	0.000143024	8.58785e-05	6.20998e-05	0.000157559	0.000155594
	Algibacter	GXRS	0.00576186	0.000285167	0.000167954	0.000300675	0.000395494	0.000538938	0.00332832	0.000771683	0.000216097	0.000112606	0.000252823	0.000286968	0.000285313	9.80181e-05	7.1869e-05	0.000196659	0.000104281	9.65997e-05	0.000176095	0.000220424
	Holophaga	GXRS	0.00786903	0.000702734	0.000571045	0.00065703	0.000395494	0.000359292	0.000282715	0.000314766	0.000348156	0.000544264	0.000640485	0.000481366	0.000499299	0.000294054	0.000258728	0.000393317	0.000300575	0.000303599	0.000287314	0.000246357
	Thiocystis	GXRS	0.00419436	0.000264798	0.000487068	0.000579077	0.000491371	0.000838348	0.000372669	0.000467071	0.000432194	0.000450425	0.000488792	0.00049988	0.000340791	0.000313658	0.000258728	0.000321805	0.000318977	0.000303599	0.000315118	0.000272289
	Acidihalobacter	GXRS	0.00576186	0.000152768	0.000487068	0.000523397	0.000647172	0.000459096	0.000411221	0.00051784	0.00046821	0.000450425	0.000505646	0.000573936	0.000396269	0.000362667	0.000244355	0.000393317	0.000374185	0.000282899	0.000333655	0.000220424
	Lutibacter	GXRS	0.00143583	0.000356459	0.000218341	0.000345219	0.000275647	0.00195615	0.0010152	0.000426457	0.000396177	0.000206445	0.000421372	0.000416566	0.000451746	0.000137225	0.00011499	0.000196659	0.000128818	0.000138	0.0002039	0.000324153
	Desulfonatronovibrio	GXRS	0.00303786	0.00104901	0.00058784	0.000567941	0.00033557	0.000409194	0.000231312	0.000192921	0.000432194	0.000713173	0.000606776	0.000518394	0.000570627	0.000156829	0.000201233	0.000339683	0.00014722	0.000186299	0.000157559	0.000220424
	Croceicoccus	GXRS	0.0282026	0.000570334	0.000151159	0.000300675	0.0017977	0.000259489	0.00113086	0.00174644	0.00031214	5.63031e-05	0.000134839	0.00015737	8.71791e-05	7.84145e-05	8.62428e-05	7.15122e-05	9.20127e-05	0.000172499	0.000148291	5.18645e-05
	Paludibacter	GXRS	0.00786903	0.00132399	0.000268727	0.000501125	0.000299616	0.000718584	0.000257013	0.000213228	0.000516231	0.000281516	0.000505646	0.000416566	0.000531	0.000127423	0.000143738	0.00027711	0.000128818	0.000172499	0.000194632	0.000350086
	Tamlana	GXRS	0.0445287	0.000264798	0.000151159	0.000311811	0.000239693	0.000469076	0.00251873	0.000710761	0.000228102	0.000112606	0.000269678	0.000296225	0.000348716	0.000117622	7.1869e-05	0.000250293	0.000134952	0.0001173	0.000213168	0.000272289
	Psychromonas	GXRS	0.000537553	0.000519412	0.00040309	0.00045658	0.000407478	0.000618781	0.000424072	0.000284304	0.000396177	0.00041289	0.000455082	0.000453595	0.000420045	0.000225442	0.000186859	0.000268171	0.000245367	0.000200099	0.000268777	0.000272289
	Lentisphaera	GXRS	0.000537553	0.000529596	0.000453477	0.000423172	0.000311601	0.000788447	0.000565429	0.000274151	0.000432194	0.000281516	0.000320243	0.000296225	0.000332866	0.000235243	0.000215607	0.000250293	0.000251501	0.000255299	0.000231705	0.000272289
	Prevotella	GXRS	0.0357986	0.000865686	0.000251931	0.0004009	0.000239693	0.000638742	0.000282715	0.000223382	0.000360161	0.000281516	0.000404517	0.00034251	0.000388343	0.000205838	0.000229981	0.000241354	0.000214696	0.000241499	0.000240973	0.000376018
	Desulfonatronospira	GXRS	0.0010017	0.000733287	0.000571045	0.000534533	0.000311601	0.000389233	0.000205611	0.000172613	0.000360161	0.000675638	0.000522501	0.000444337	0.000467597	0.00010782	0.000143738	0.00027711	0.000104281	0.000138	0.000111218	0.000155594
	Allochromatium	GXRS	0.0172576	0.000162953	0.000386295	0.000434308	0.000431448	0.000668683	0.000346968	0.000375688	0.000372167	0.000337819	0.000353952	0.000370281	0.000253612	0.000274451	0.000201233	0.00027711	0.000288306	0.000234599	0.000278046	0.000194492
	Candidatus Magnetoovum	GXRS	0.0282026	0.000417566	0.000352704	0.000345219	0.000323586	0.000199607	0.000154208	0.000233536	0.000276124	0.000975921	0.000573066	0.000453595	0.000467597	0.000156829	0.000201233	0.000393317	0.000153354	0.000186299	0.000148291	0.000207458
	Geofilum	GXRS	0.000769829	0.00106938	0.00018475	0.000545669	0.000323586	0.000788447	0.000334117	0.000142152	0.000612274	0.000206445	0.000455082	0.000370281	0.000443821	6.86127e-05	5.74952e-05	0.000143024	6.13418e-05	6.20998e-05	0.000111218	0.000129661
	Desulfitobacterium	GXRS	0.00576186	0.000600888	0.000554249	0.000467716	0.000299616	0.000219567	0.000179909	0.000192921	0.000276124	0.000619334	0.000539356	0.000416566	0.00042797	0.000127423	0.000172486	0.000339683	0.000122684	0.0001518	0.000129755	0.000194492
	Desulfocurvus	GXRS	0.00419436	0.00313684	0.000201545	0.000222722	0.000191755	0.000179646	0.000115656	0.000111691	0.000264118	0.000225213	0.000202259	0.000175884	0.000182284	0.000117622	0.000100617	0.000134085	0.000128818	0.0001104	0.000111218	7.77968e-05
	Marinilabilia	GXRS	0.000769829	0.000926793	0.000235136	0.000567941	0.000227709	0.000798427	0.000308416	0.000152306	0.000528237	0.000187677	0.000455082	0.000351767	0.00042797	7.84145e-05	5.74952e-05	0.000143024	7.36101e-05	7.58998e-05	0.000120486	0.00016856
	Thermophagus	GXRS	0.0010017	0.000824948	0.000218341	0.000489989	0.000215724	0.000698624	0.000231312	0.000131998	0.000528237	0.000225213	0.000455082	0.00034251	0.000435896	6.86127e-05	7.1869e-05	0.000160902	6.7476e-05	8.27997e-05	0.00010195	0.000155594
	Staphylococcus	GXRS	0.0172576	0.000611073	0.000873362	0.000489989	0.000167785	0.000508997	0.000269864	0.00016246	0.000396177	0.000168909	0.000202259	0.000222169	0.000269463	0.000117622	0.000172486	0.000169842	0.000116549	0.0001449	0.000129755	0.000259323
	Desulfitibacter	GXRS	0.00419436	0.00044812	0.000520658	0.000434308	0.000287632	0.00028943	0.000141357	0.00016246	0.000336151	0.000506728	0.000421372	0.000370281	0.000388343	9.80181e-05	0.000143738	0.000294988	9.20127e-05	0.0001242	0.00010195	0.000155594
	Jejuia	GXRS	0.0222313	0.00011203	8.39772e-05	0.000133633	0.000131831	0.000409194	0.00301991	0.000345227	0.000132059	3.75354e-05	0.000101129	0.000120341	0.000134731	5.88108e-05	4.31214e-05	8.04512e-05	6.7476e-05	6.20998e-05	9.26818e-05	0.000129661
	Persicobacter	GXRS	0.0172576	0.000285167	0.000218341	0.000378628	0.000215724	0.00058884	0.000359819	0.000223382	0.000240108	0.000225213	0.000320243	0.00034251	0.000404194	0.000196036	0.000100617	0.000205598	0.000171757	0.0001242	0.000240973	0.000298221
	Parabacteroides	GXRS	0.000769829	0.000631442	0.000285522	0.000378628	0.000227709	0.000638742	0.000244163	0.000182767	0.000324145	0.00024398	0.000353952	0.000305482	0.000356642	8.82163e-05	0.000100617	0.000178781	8.58785e-05	0.0001104	0.000129755	0.000194492
	Sulfurimonas	GXRS	0.0172576	0.000254614	6.71817e-05	0.000824072	8.38926e-05	0.00217571	0.000179909	0.000142152	9.6043e-05	9.38386e-05	0.000134839	0.000129598	9.51045e-05	3.92072e-05	4.31214e-05	8.04512e-05	4.29393e-05	4.82998e-05	0.000389264	6.48307e-05
	Dysgonomonas	GXRS	0.00419436	0.000875871	0.00018475	0.000345219	0.000191755	0.000499017	0.000218461	0.000152306	0.000348156	0.000187677	0.000337098	0.000277711	0.000332866	0.00010782	0.000100617	0.000160902	0.000104281	0.0001242	0.000139023	0.000246357
	Arcobacter	GXRS	0.0136275	0.000274983	0.000100773	0.000512261	8.38926e-05	0.00130742	0.000835293	0.000131998	0.000108048	0.000112606	0.000134839	0.000166627	0.000110955	5.88108e-05	4.31214e-05	6.25732e-05	4.90734e-05	5.51998e-05	0.000685846	7.77968e-05
	Alkaliflexus	GXRS	0.000769829	0.000794394	0.000151159	0.000423172	0.000167785	0.000548919	0.000218461	0.000111691	0.000492221	0.000131374	0.000337098	0.000259197	0.000332866	6.86127e-05	4.31214e-05	0.000107268	6.13418e-05	6.20998e-05	9.26818e-05	0.000116695
	Sulfurospirillum	GXRS	0.00419436	0.000274983	8.39772e-05	0.000189314	7.1908e-05	0.000568879	0.00212036	8.12298e-05	0.000120054	0.000112606	0.000117984	0.000111084	0.00010303	4.9009e-05	5.74952e-05	7.15122e-05	5.52076e-05	6.20998e-05	9.26818e-05	9.07629e-05
	Thiorhodospira	GXRS	0.0136275	0.00011203	0.000285522	0.000300675	0.000323586	0.000309391	0.000231312	0.000253843	0.000252113	0.000225213	0.000252823	0.000314739	0.000229836	0.000196036	0.000158112	0.000232415	0.00019016	0.000172499	0.000176095	0.000155594
	Desulfotalea	GXRS	0.000769829	0.000397197	0.000285522	0.000389764	0.000203739	0.00029941	0.000154208	0.000131998	0.000336151	0.000300283	0.000421372	0.000361024	0.000332866	5.88108e-05	7.1869e-05	0.000151963	6.7476e-05	6.89998e-05	0.000120486	9.07629e-05
	Desulfohalobium	GXRS	0.0010017	0.000570334	0.000319113	0.000322947	0.000227709	0.000269469	0.000128507	0.000131998	0.000276124	0.000356587	0.000303388	0.000268454	0.000285313	9.80181e-05	0.000100617	0.000169842	9.81469e-05	9.65997e-05	9.26818e-05	0.000103729
	Desulfonauticus	GXRS	0.00143583	0.000509227	0.000319113	0.000289539	0.000215724	0.000229548	0.00019276	0.000152306	0.000252113	0.000300283	0.000269678	0.00024994	0.000269463	0.00010782	0.000129364	0.000196659	9.81469e-05	0.0001242	0.000111218	0.000181526
	Eubacterium	GXRS	0.0105612	0.000682364	0.000268727	0.000278403	0.000167785	0.000199607	0.000141357	0.000131998	0.000228102	0.00024398	0.000269678	0.000212912	0.000237761	0.000117622	0.000143738	0.000178781	0.000128818	0.000138	0.000120486	0.00016856
	Chlorobaculum	GXRS	0.0172576	0.000407382	0.000201545	0.000233858	0.000191755	0.000319371	0.000179909	0.000172613	0.000192086	0.000225213	0.000252823	0.000231426	0.000237761	0.000147027	0.000158112	0.000232415	0.00014722	0.000165599	0.000148291	0.000194492
	Flexilinea	GXRS	0.0445287	0.000376828	0.000235136	0.000244994	0.000203739	0.000109784	0.000102805	0.000253843	0.00015607	0.000319051	0.000303388	0.000296225	0.000301164	9.80181e-05	0.000129364	0.00027711	9.81469e-05	8.96997e-05	0.000111218	0.000220424
	Halothiobacillus	GXRS	0.00211377	0.000142584	0.000251931	0.000267267	0.000263663	0.000329351	0.000218461	0.000213228	0.000228102	0.000225213	0.000252823	0.000259197	0.000198134	0.000166631	0.000129364	0.000169842	0.000171757	0.000138	0.000157559	0.000129661
	Lachnoclostridium	GXRS	0.0222313	0.000804579	0.000235136	0.000233858	0.000131831	0.000169666	0.000102805	0.000101537	0.000204091	0.00024398	0.000235968	0.000194398	0.000213985	9.80181e-05	0.00011499	0.000169842	9.81469e-05	0.0001035	0.00010195	0.000155594
	Faecalibacterium	GXRS	0.0357986	0.00217949	8.39772e-05	6.68166e-05	4.79386e-05	7.98427e-05	7.7104e-05	5.07686e-05	0.000204091	5.63031e-05	8.42744e-05	5.55422e-05	7.13284e-05	3.92072e-05	5.74952e-05	5.36342e-05	4.29393e-05	4.82998e-05	4.63409e-05	7.77968e-05
	Amphritea	GXRS	0.0282026	0.000101845	0.000167954	0.00020045	0.000263663	0.000239528	0.000295565	0.000233536	0.000204091	0.000131374	0.000151694	0.000203655	0.000158507	0.000137225	8.62428e-05	0.000125146	0.000153354	0.0001104	0.000185364	0.000129661
	Acetobacterium	GXRS	0.0010017	0.00078421	0.000285522	0.00025613	0.000119847	0.000169666	8.99546e-05	7.10761e-05	0.000144065	0.00024398	0.000269678	0.000185141	0.00020606	3.92072e-05	4.31214e-05	0.000107268	3.68051e-05	4.13999e-05	3.70727e-05	5.18645e-05
	Salinispira	GXRS	0.00303786	0.000977716	0.000134363	0.000189314	0.000107862	0.000169666	8.99546e-05	7.10761e-05	0.000252113	0.000150142	0.000168549	0.00015737	0.000166433	6.86127e-05	5.74952e-05	8.93903e-05	7.36101e-05	6.20998e-05	7.41455e-05	9.07629e-05
	Proteiniphilum	GXRS	0.0010017	0.000509227	0.000134363	0.000233858	0.000119847	0.000409194	0.000128507	9.13835e-05	0.000204091	0.000131374	0.000235968	0.000185141	0.000229836	5.88108e-05	5.74952e-05	9.83293e-05	5.52076e-05	6.89998e-05	7.41455e-05	0.000116695
	Kosmotoga	GXRS	0.0172576	0.000417566	0.000268727	0.000189314	0.000131831	0.000189626	7.7104e-05	0.000101537	0.000132059	0.00024398	0.000219113	0.000185141	0.000213985	7.84145e-05	0.000100617	0.000143024	7.97443e-05	9.65997e-05	8.34137e-05	0.000129661
	Thermacetogenium	GXRS	0.0445287	0.000274983	0.000251931	0.000211586	0.000167785	0.000129744	8.99546e-05	0.000111691	0.00015607	0.000262748	0.000219113	0.000175884	0.000174358	0.00010782	0.000129364	0.000178781	0.000104281	0.0001104	0.00010195	0.000116695
	Deferribacter	GXRS	0.00786903	0.000305536	0.000201545	0.00020045	0.000155801	0.000139725	0.000102805	0.000111691	0.000168075	0.000281516	0.000235968	0.000194398	0.000198134	8.82163e-05	0.000100617	0.000196659	8.58785e-05	0.0001035	8.34137e-05	0.000103729
	Bilophila	GXRS	0.00303786	0.000325905	0.000352704	0.000244994	0.000155801	0.000139725	8.99546e-05	7.10761e-05	0.00015607	0.000281516	0.000269678	0.000212912	0.000213985	4.9009e-05	4.31214e-05	0.000178781	5.52076e-05	4.82998e-05	5.56091e-05	3.88984e-05
	Moritella	GXRS	0.0172576	0.000122215	0.000134363	0.000178178	0.000167785	0.000209587	0.000205611	0.00016246	0.00015607	0.000131374	0.000151694	0.000175884	0.000166433	0.000117622	0.000100617	0.000151963	0.000122684	0.0001173	0.000148291	0.000142627
	Odoribacter	GXRS	0.00211377	0.000509227	0.000117568	0.000222722	9.58773e-05	0.000379253	0.000102805	7.10761e-05	0.000168075	0.000131374	0.000202259	0.000166627	0.000190209	4.9009e-05	5.74952e-05	8.04512e-05	4.90734e-05	6.20998e-05	6.48773e-05	0.000103729
	Halanaerobium	GXRS	0.00576186	0.000356459	0.000167954	0.000167042	0.000119847	0.000159685	0.000102805	8.12298e-05	0.00015607	0.000225213	0.000202259	0.000175884	0.000190209	7.84145e-05	0.000100617	0.000143024	7.97443e-05	8.96997e-05	7.41455e-05	0.000116695
	Sphaerochaeta	GXRS	0.00211377	0.000804579	0.000151159	0.000167042	9.58773e-05	0.000139725	6.42533e-05	8.12298e-05	0.000180081	0.000168909	0.000185404	0.00015737	0.000174358	4.9009e-05	5.74952e-05	0.000107268	4.90734e-05	4.13999e-05	4.63409e-05	6.48307e-05
	Blautia	GXRS	0.00576186	0.000488858	0.00018475	0.000178178	0.000107862	0.000129744	0.000115656	0.000111691	0.000144065	0.000168909	0.000185404	0.00015737	0.000174358	6.86127e-05	8.62428e-05	0.000134085	6.7476e-05	7.58998e-05	7.41455e-05	0.000129661
	Fusobacterium	GXRS	0.0445287	0.000845317	0.000151159	0.000122497	0.000107862	0.000119764	0.000102805	7.10761e-05	0.000120054	0.000131374	0.000134839	0.000111084	0.000126806	6.86127e-05	8.62428e-05	8.93903e-05	7.36101e-05	8.96997e-05	7.41455e-05	0.000142627
	Caloranaerobacter	GXRS	0.00143583	0.000397197	0.000201545	0.000189314	0.000131831	0.000139725	0.000115656	8.12298e-05	0.000168075	0.000225213	0.000202259	0.000175884	0.000182284	5.88108e-05	7.1869e-05	0.000125146	5.52076e-05	6.89998e-05	4.63409e-05	9.07629e-05
	Sulfuricurvum	GXRS	0.00303786	0.000244429	5.03863e-05	0.000155905	5.99233e-05	0.00115772	0.000141357	0.000182767	7.20323e-05	5.63031e-05	0.000101129	9.25703e-05	6.3403e-05	3.92072e-05	2.87476e-05	4.46951e-05	3.68051e-05	4.13999e-05	6.48773e-05	5.18645e-05
	Alkaliphilus	GXRS	0.00576186	0.000427751	0.00018475	0.000167042	9.58773e-05	0.000139725	0.000115656	7.10761e-05	0.000144065	0.000225213	0.000185404	0.00015737	0.000166433	6.86127e-05	8.62428e-05	0.000116207	6.7476e-05	7.58998e-05	6.48773e-05	0.000103729
	Acetivibrio	GXRS	0.00419436	0.000488858	0.000151159	0.000155905	7.1908e-05	0.000129744	7.7104e-05	7.10761e-05	0.000108048	0.000337819	0.000185404	0.000166627	0.00020606	4.9009e-05	5.74952e-05	8.93903e-05	5.52076e-05	6.20998e-05	5.56091e-05	9.07629e-05
	Agarivorans	GXRS	0.000769829	0.00011203	0.000151159	0.000189314	0.000167785	0.000199607	0.000205611	0.000131998	0.000144065	0.000131374	0.000134839	0.000166627	0.000134731	9.80181e-05	5.74952e-05	8.93903e-05	0.000104281	8.27997e-05	0.000120486	0.000103729
	Pseudobacteroides	GXRS	0.0105612	0.000570334	0.000151159	0.000155905	7.1908e-05	0.000119764	6.42533e-05	7.10761e-05	0.000132059	0.000187677	0.000151694	0.000129598	0.000150582	5.88108e-05	5.74952e-05	8.93903e-05	6.7476e-05	6.89998e-05	6.48773e-05	0.000116695
	Denitrovibrio	GXRS	0.00419436	0.000285167	0.000134363	0.000334083	0.000131831	9.98034e-05	8.99546e-05	0.000101537	0.000108048	0.000168909	0.000185404	0.00015737	0.000158507	4.9009e-05	5.74952e-05	0.000151963	4.90734e-05	5.51998e-05	5.56091e-05	7.77968e-05
	Tepidanaerobacter	GXRS	0.0357986	0.000305536	0.000167954	0.000144769	0.000107862	0.000109784	6.42533e-05	7.10761e-05	0.000120054	0.000206445	0.000168549	0.000148112	0.000158507	6.86127e-05	8.62428e-05	0.000125146	6.7476e-05	8.27997e-05	6.48773e-05	0.000103729
	Peptoclostridium	GXRS	0.00419436	0.00033609	0.000134363	0.000122497	8.38926e-05	0.000119764	0.000115656	7.10761e-05	0.000120054	0.000150142	0.000134839	0.000129598	0.000134731	6.86127e-05	0.000100617	0.000107268	6.13418e-05	6.89998e-05	6.48773e-05	9.07629e-05
	Geovibrio	GXRS	0.00143583	0.000234245	0.000151159	0.000167042	0.000119847	0.000129744	8.99546e-05	8.12298e-05	0.000144065	0.000168909	0.000151694	0.000148112	0.000142657	5.88108e-05	5.74952e-05	0.000125146	6.13418e-05	6.20998e-05	5.56091e-05	6.48307e-05
	Dethiobacter	GXRS	0.0445287	0.000173137	0.000134363	0.000122497	0.000107862	8.9823e-05	6.42533e-05	9.13835e-05	0.000108048	0.000168909	0.000151694	0.000138855	0.000134731	8.82163e-05	0.000100617	0.000134085	8.58785e-05	8.96997e-05	8.34137e-05	9.07629e-05
	Desulfurispirillum	GXRS	0.00211377	0.000183322	0.000100773	0.000122497	0.000107862	0.000109784	8.99546e-05	0.000101537	0.000108048	0.000112606	0.000117984	0.000111084	0.000110955	7.84145e-05	8.62428e-05	0.000107268	7.97443e-05	8.96997e-05	7.41455e-05	9.07629e-05
	Tannerella	GXRS	0.00576186	0.000264798	8.39772e-05	0.000144769	7.1908e-05	0.000229548	0.000102805	6.09224e-05	0.000120054	7.50708e-05	0.000117984	0.000101827	0.000118881	4.9009e-05	5.74952e-05	6.25732e-05	4.90734e-05	5.51998e-05	5.56091e-05	0.000103729
	Flexistipes	GXRS	0.00576186	0.000162953	0.000117568	0.000122497	9.58773e-05	8.9823e-05	6.42533e-05	6.09224e-05	9.6043e-05	0.000187677	0.000151694	0.000129598	0.000142657	4.9009e-05	5.74952e-05	9.83293e-05	4.29393e-05	4.82998e-05	3.70727e-05	6.48307e-05
	Thermovenabulum	GXRS	0.0282026	0.000132399	0.000134363	0.000111361	9.58773e-05	6.98624e-05	5.14026e-05	6.09224e-05	8.40376e-05	0.000168909	0.000134839	0.000120341	0.000126806	4.9009e-05	7.1869e-05	0.000116207	4.29393e-05	6.20998e-05	4.63409e-05	6.48307e-05
	Oxobacter	GXRS	0.0105612	0.000437935	0.000151159	0.000111361	5.99233e-05	9.98034e-05	3.8552e-05	4.06149e-05	8.40376e-05	9.38386e-05	0.000117984	8.33133e-05	9.51045e-05	2.94054e-05	4.31214e-05	6.25732e-05	3.06709e-05	4.13999e-05	2.78046e-05	5.18645e-05
	Syntrophaceticus	GXRS	0.0105612	0.000152768	0.000151159	0.000122497	8.38926e-05	8.9823e-05	3.8552e-05	5.07686e-05	7.20323e-05	0.000150142	0.000134839	0.000111084	0.000118881	3.92072e-05	4.31214e-05	8.93903e-05	3.68051e-05	4.13999e-05	3.70727e-05	5.18645e-05
	Chitinivibrio	GXRS	0.00576186	0.000387013	8.39772e-05	0.000100225	5.99233e-05	0.000129744	6.42533e-05	4.06149e-05	8.40376e-05	7.50708e-05	8.42744e-05	7.40562e-05	7.92537e-05	4.9009e-05	4.31214e-05	5.36342e-05	4.90734e-05	4.82998e-05	4.63409e-05	5.18645e-05
	Thermotalea	GXRS	0.0357986	0.000183322	8.39772e-05	7.79527e-05	5.99233e-05	5.9882e-05	0.000128507	4.06149e-05	8.40376e-05	0.000112606	8.42744e-05	7.40562e-05	7.92537e-05	3.92072e-05	5.74952e-05	8.93903e-05	3.68051e-05	4.82998e-05	3.70727e-05	6.48307e-05
	Butyricimonas	GXRS	0.00419436	0.000203691	6.71817e-05	0.000111361	4.79386e-05	0.000199607	5.14026e-05	3.04612e-05	7.20323e-05	5.63031e-05	0.000101129	8.33133e-05	9.51045e-05	2.94054e-05	2.87476e-05	3.57561e-05	2.45367e-05	3.44999e-05	3.70727e-05	5.18645e-05
	Pseudoflavonifractor	GXRS	0.0222313	0.000101845	8.39772e-05	7.79527e-05	7.1908e-05	7.98427e-05	0.000102805	8.12298e-05	8.40376e-05	5.63031e-05	6.74195e-05	7.40562e-05	8.71791e-05	3.92072e-05	5.74952e-05	6.25732e-05	3.68051e-05	4.82998e-05	4.63409e-05	9.07629e-05
	Mesotoga	GXRS	0.0282026	0.000152768	0.000100773	7.79527e-05	5.99233e-05	7.98427e-05	3.8552e-05	4.06149e-05	6.00269e-05	0.000112606	8.42744e-05	7.40562e-05	7.92537e-05	3.92072e-05	5.74952e-05	7.15122e-05	3.68051e-05	4.82998e-05	3.70727e-05	6.48307e-05
	Eggerthella	GXRS	0.0105612	0.000132399	0.000167954	0.00020045	5.99233e-05	3.99214e-05	5.14026e-05	4.06149e-05	2.40108e-05	9.38386e-05	0.000134839	6.47992e-05	6.3403e-05	2.94054e-05	2.87476e-05	4.46951e-05	3.06709e-05	2.75999e-05	2.78046e-05	2.59323e-05
	Intestinimonas	GXRS	0.00211377	0.000244429	0.000134363	0.000111361	5.99233e-05	7.98427e-05	3.8552e-05	3.04612e-05	3.60161e-05	9.38386e-05	0.000117984	7.40562e-05	7.92537e-05	1.96036e-05	1.43738e-05	6.25732e-05	2.45367e-05	2.06999e-05	2.78046e-05	1.29661e-05
	Caldisalinibacter	GXRS	0.00576186	0.00022406	8.39772e-05	7.79527e-05	4.79386e-05	7.98427e-05	5.14026e-05	4.06149e-05	7.20323e-05	9.38386e-05	8.42744e-05	6.47992e-05	7.92537e-05	2.94054e-05	4.31214e-05	5.36342e-05	3.06709e-05	3.44999e-05	2.78046e-05	5.18645e-05
	Clostridioides	GXRS	0.00576186	0.000183322	6.71817e-05	6.68166e-05	4.79386e-05	6.98624e-05	6.42533e-05	4.06149e-05	7.20323e-05	7.50708e-05	8.42744e-05	6.47992e-05	7.13284e-05	2.94054e-05	4.31214e-05	4.46951e-05	3.06709e-05	4.13999e-05	3.70727e-05	6.48307e-05
	Barnesiella	GXRS	0.0136275	0.000122215	5.03863e-05	8.90888e-05	4.79386e-05	0.000139725	7.7104e-05	5.07686e-05	6.00269e-05	3.75354e-05	6.74195e-05	6.47992e-05	7.13284e-05	2.94054e-05	2.87476e-05	4.46951e-05	2.45367e-05	3.44999e-05	3.70727e-05	7.77968e-05
	Hungatella	GXRS	0.00419436	0.000254614	6.71817e-05	5.56805e-05	3.5954e-05	4.99017e-05	2.57013e-05	4.06149e-05	9.6043e-05	7.50708e-05	0.000101129	7.40562e-05	7.13284e-05	1.96036e-05	2.87476e-05	3.57561e-05	1.84025e-05	2.06999e-05	3.70727e-05	3.88984e-05
	Roseburia	GXRS	0.0136275	0.000203691	8.39772e-05	0.000122497	4.79386e-05	3.99214e-05	3.8552e-05	3.04612e-05	6.00269e-05	5.63031e-05	8.42744e-05	5.55422e-05	6.3403e-05	2.94054e-05	4.31214e-05	3.57561e-05	3.06709e-05	3.44999e-05	2.78046e-05	5.18645e-05
	Gayadomonas	GXRS	0.0105612	6.11073e-05	3.35909e-05	5.56805e-05	4.79386e-05	4.99017e-05	0.000321267	8.12298e-05	4.80215e-05	3.75354e-05	5.05646e-05	4.62852e-05	4.75522e-05	3.92072e-05	2.87476e-05	2.68171e-05	3.68051e-05	3.44999e-05	4.63409e-05	3.88984e-05
	Aminomonas	GXRS	0.0357986	9.16609e-05	6.71817e-05	6.68166e-05	4.79386e-05	6.98624e-05	3.8552e-05	5.07686e-05	6.00269e-05	7.50708e-05	6.74195e-05	6.47992e-05	7.13284e-05	5.88108e-05	4.31214e-05	5.36342e-05	4.90734e-05	5.51998e-05	4.63409e-05	3.88984e-05
	Ilyobacter	GXRS	0.000769829	0.000142584	8.39772e-05	8.90888e-05	4.79386e-05	5.9882e-05	6.42533e-05	3.04612e-05	6.00269e-05	9.38386e-05	0.000101129	7.40562e-05	7.92537e-05	1.96036e-05	1.43738e-05	3.57561e-05	1.84025e-05	2.06999e-05	1.85364e-05	2.59323e-05
	Aminobacterium	GXRS	0.00303786	0.000132399	6.71817e-05	6.68166e-05	4.79386e-05	5.9882e-05	3.8552e-05	4.06149e-05	6.00269e-05	9.38386e-05	8.42744e-05	6.47992e-05	7.13284e-05	2.94054e-05	4.31214e-05	4.46951e-05	3.06709e-05	3.44999e-05	2.78046e-05	3.88984e-05
	Youngiibacter	GXRS	0.00211377	0.000122215	8.39772e-05	8.90888e-05	5.99233e-05	6.98624e-05	3.8552e-05	4.06149e-05	6.00269e-05	9.38386e-05	0.000101129	7.40562e-05	7.13284e-05	1.96036e-05	1.43738e-05	6.25732e-05	1.84025e-05	1.38e-05	1.85364e-05	1.29661e-05
	Thioalkalimicrobium	GXRS	0.0222313	6.11073e-05	6.71817e-05	5.56805e-05	7.1908e-05	7.98427e-05	8.99546e-05	5.07686e-05	6.00269e-05	3.75354e-05	5.05646e-05	5.55422e-05	4.75522e-05	4.9009e-05	4.31214e-05	3.57561e-05	4.90734e-05	4.82998e-05	4.63409e-05	5.18645e-05
	Thermovirga	GXRS	0.00419436	0.00011203	8.39772e-05	6.68166e-05	5.99233e-05	4.99017e-05	3.8552e-05	3.04612e-05	4.80215e-05	9.38386e-05	6.74195e-05	6.47992e-05	6.3403e-05	2.94054e-05	2.87476e-05	4.46951e-05	3.06709e-05	3.44999e-05	2.78046e-05	3.88984e-05
	Gottschalkia	GXRS	0.00419436	0.000173137	6.71817e-05	5.56805e-05	3.5954e-05	4.99017e-05	3.8552e-05	3.04612e-05	6.00269e-05	7.50708e-05	6.74195e-05	5.55422e-05	6.3403e-05	1.96036e-05	2.87476e-05	4.46951e-05	2.45367e-05	2.75999e-05	1.85364e-05	3.88984e-05
	Lawsonia	GXRS	0.00143583	9.16609e-05	6.71817e-05	7.79527e-05	4.79386e-05	6.98624e-05	6.42533e-05	4.06149e-05	6.00269e-05	3.75354e-05	6.74195e-05	5.55422e-05	6.3403e-05	1.96036e-05	2.87476e-05	3.57561e-05	2.45367e-05	2.75999e-05	2.78046e-05	5.18645e-05
	Candidatus Symbiothrix	GXRS	0.0105612	0.000122215	5.03863e-05	6.68166e-05	3.5954e-05	7.98427e-05	3.8552e-05	3.04612e-05	4.80215e-05	5.63031e-05	6.74195e-05	5.55422e-05	7.13284e-05	1.96036e-05	4.31214e-05	3.57561e-05	1.84025e-05	2.06999e-05	2.78046e-05	5.18645e-05
	Aliivibrio	GXRS	0.0136275	6.11073e-05	5.03863e-05	5.56805e-05	4.79386e-05	5.9882e-05	7.7104e-05	5.07686e-05	4.80215e-05	3.75354e-05	5.05646e-05	5.55422e-05	4.75522e-05	3.92072e-05	2.87476e-05	4.46951e-05	3.68051e-05	3.44999e-05	4.63409e-05	5.18645e-05
	Dielma	GXRS	0.00303786	3.05536e-05	0.000134363	0.000233858	7.1908e-05	9.98034e-06	3.8552e-05	2.03075e-05	1.20054e-05	5.63031e-05	0.000151694	6.47992e-05	7.13284e-05	0	0	1.78781e-05	0	0	0	0
	Coprococcus	GXRS	0.0172576	0.000101845	0.000100773	7.79527e-05	3.5954e-05	2.9941e-05	2.57013e-05	2.03075e-05	3.60161e-05	7.50708e-05	8.42744e-05	4.62852e-05	5.54776e-05	1.96036e-05	2.87476e-05	4.46951e-05	2.45367e-05	2.06999e-05	1.85364e-05	2.59323e-05
	Trichococcus	GXRS	0.0445287	9.16609e-05	5.03863e-05	5.56805e-05	3.5954e-05	3.99214e-05	2.57013e-05	3.04612e-05	3.60161e-05	5.63031e-05	5.05646e-05	4.62852e-05	4.75522e-05	2.94054e-05	2.87476e-05	3.57561e-05	2.45367e-05	2.75999e-05	2.78046e-05	5.18645e-05
	Hydrogenovibrio	GXRS	0.000537553	4.07382e-05	5.03863e-05	5.56805e-05	7.1908e-05	5.9882e-05	3.8552e-05	4.06149e-05	4.80215e-05	3.75354e-05	6.74195e-05	6.47992e-05	4.75522e-05	1.96036e-05	1.43738e-05	2.68171e-05	2.45367e-05	2.06999e-05	2.78046e-05	2.59323e-05
	Nitratifractor	GXRS	0.00419436	6.11073e-05	3.35909e-05	3.34083e-05	2.39693e-05	0.000189626	3.8552e-05	3.04612e-05	3.60161e-05	3.75354e-05	3.37098e-05	3.70281e-05	3.17015e-05	2.94054e-05	1.43738e-05	2.68171e-05	2.45367e-05	2.75999e-05	2.78046e-05	2.59323e-05
	Clostridiisalibacter	GXRS	0.00576186	0.000101845	5.03863e-05	4.45444e-05	2.39693e-05	5.9882e-05	3.8552e-05	2.03075e-05	4.80215e-05	5.63031e-05	5.05646e-05	4.62852e-05	4.75522e-05	1.96036e-05	2.87476e-05	2.68171e-05	1.84025e-05	2.06999e-05	1.85364e-05	2.59323e-05
	Coprobacter	GXRS	0.0105612	9.16609e-05	3.35909e-05	5.56805e-05	2.39693e-05	7.98427e-05	2.57013e-05	2.03075e-05	4.80215e-05	3.75354e-05	5.05646e-05	4.62852e-05	5.54776e-05	9.80181e-06	1.43738e-05	2.68171e-05	1.84025e-05	2.06999e-05	1.85364e-05	3.88984e-05
	Christensenella	GXRS	0.00143583	0.000285167	3.35909e-05	3.34083e-05	2.39693e-05	2.9941e-05	1.28507e-05	2.03075e-05	4.80215e-05	3.75354e-05	3.37098e-05	2.77711e-05	3.17015e-05	9.80181e-06	1.43738e-05	1.78781e-05	1.22684e-05	6.89998e-06	9.26818e-06	1.29661e-05
	Dethiosulfovibrio	GXRS	0.00419436	8.14764e-05	5.03863e-05	4.45444e-05	3.5954e-05	3.99214e-05	2.57013e-05	2.03075e-05	3.60161e-05	5.63031e-05	5.05646e-05	4.62852e-05	4.75522e-05	1.96036e-05	1.43738e-05	3.57561e-05	2.45367e-05	2.06999e-05	1.85364e-05	2.59323e-05
	Sanguibacteroides	GXRS	0.00419436	9.16609e-05	3.35909e-05	5.56805e-05	2.39693e-05	7.98427e-05	2.57013e-05	2.03075e-05	4.80215e-05	3.75354e-05	5.05646e-05	3.70281e-05	4.75522e-05	9.80181e-06	2.87476e-05	1.78781e-05	1.22684e-05	1.38e-05	1.85364e-05	2.59323e-05
	Fermentimonas	GXRS	0.00419436	7.12918e-05	3.35909e-05	5.56805e-05	2.39693e-05	8.9823e-05	2.57013e-05	2.03075e-05	3.60161e-05	3.75354e-05	5.05646e-05	4.62852e-05	5.54776e-05	9.80181e-06	1.43738e-05	2.68171e-05	1.22684e-05	1.38e-05	1.85364e-05	2.59323e-05
	Acholeplasma	GXRS	0.00576186	7.12918e-05	1.67954e-05	3.34083e-05	1.19847e-05	6.98624e-05	6.42533e-05	4.06149e-05	2.40108e-05	1.87677e-05	8.42744e-05	7.40562e-05	5.54776e-05	9.80181e-06	1.43738e-05	8.93903e-06	1.22684e-05	1.38e-05	9.26818e-06	2.59323e-05
	Desulfurella	GXRS	0.00786903	6.11073e-05	5.03863e-05	4.45444e-05	2.39693e-05	2.9941e-05	1.28507e-05	2.03075e-05	2.40108e-05	7.50708e-05	6.74195e-05	4.62852e-05	5.54776e-05	9.80181e-06	1.43738e-05	3.57561e-05	1.22684e-05	1.38e-05	9.26818e-06	1.29661e-05
	Nitratiruptor	GXRS	0.000537553	4.07382e-05	3.35909e-05	4.45444e-05	2.39693e-05	0.000159685	5.14026e-05	3.04612e-05	2.40108e-05	1.87677e-05	3.37098e-05	2.77711e-05	2.37761e-05	9.80181e-06	1.43738e-05	1.78781e-05	1.22684e-05	1.38e-05	9.26818e-06	1.29661e-05
	Candidatus Adiutrix	GXRS	0.0357986	0.00022406	3.35909e-05	2.22722e-05	2.39693e-05	9.98034e-06	1.28507e-05	1.01537e-05	3.60161e-05	3.75354e-05	3.37098e-05	2.77711e-05	2.37761e-05	9.80181e-06	1.43738e-05	1.78781e-05	1.22684e-05	1.38e-05	9.26818e-06	1.29661e-05
	Psychrilyobacter	GXRS	0.0010017	7.12918e-05	3.35909e-05	3.34083e-05	2.39693e-05	3.99214e-05	5.14026e-05	2.03075e-05	3.60161e-05	3.75354e-05	5.05646e-05	3.70281e-05	3.96269e-05	9.80181e-06	1.43738e-05	1.78781e-05	1.22684e-05	1.38e-05	9.26818e-06	2.59323e-05
	Thermobrachium	GXRS	0.0357986	0.000101845	3.35909e-05	3.34083e-05	2.39693e-05	2.9941e-05	1.28507e-05	2.03075e-05	3.60161e-05	3.75354e-05	3.37098e-05	2.77711e-05	2.37761e-05	1.96036e-05	1.43738e-05	2.68171e-05	1.84025e-05	2.06999e-05	1.85364e-05	2.59323e-05
	Robinsoniella	GXRS	0.0357986	0.000142584	3.35909e-05	3.34083e-05	1.19847e-05	2.9941e-05	1.28507e-05	1.01537e-05	3.60161e-05	3.75354e-05	3.37098e-05	2.77711e-05	3.17015e-05	9.80181e-06	1.43738e-05	2.68171e-05	1.22684e-05	1.38e-05	9.26818e-06	1.29661e-05
	Paraprevotella	GXRS	0.0172576	6.11073e-05	1.67954e-05	3.34083e-05	2.39693e-05	3.99214e-05	3.8552e-05	2.03075e-05	3.60161e-05	1.87677e-05	3.37098e-05	3.70281e-05	3.96269e-05	9.80181e-06	1.43738e-05	3.57561e-05	1.22684e-05	1.38e-05	1.85364e-05	2.59323e-05
	Anaerovorax	GXRS	0.00419436	0.00011203	3.35909e-05	3.34083e-05	2.39693e-05	2.9941e-05	1.28507e-05	1.01537e-05	3.60161e-05	3.75354e-05	3.37098e-05	2.77711e-05	3.17015e-05	9.80181e-06	1.43738e-05	1.78781e-05	6.13418e-06	6.89998e-06	9.26818e-06	1.29661e-05
	Salsuginibacillus	GXRS	0.00786903	2.03691e-05	5.03863e-05	4.45444e-05	2.39693e-05	1.99607e-05	1.28507e-05	2.03075e-05	3.60161e-05	5.63031e-05	3.37098e-05	3.70281e-05	3.96269e-05	9.80181e-06	1.43738e-05	2.68171e-05	1.22684e-05	1.38e-05	9.26818e-06	1.29661e-05
	Slackia	GXRS	0.00576186	3.05536e-05	5.03863e-05	6.68166e-05	2.39693e-05	9.98034e-06	2.57013e-05	2.03075e-05	2.40108e-05	3.75354e-05	3.37098e-05	2.77711e-05	2.37761e-05	1.96036e-05	1.43738e-05	1.78781e-05	1.84025e-05	1.38e-05	1.85364e-05	1.29661e-05
	Anaerococcus	GXRS	0.00576186	5.09227e-05	3.35909e-05	3.34083e-05	2.39693e-05	1.99607e-05	2.57013e-05	2.03075e-05	2.40108e-05	3.75354e-05	3.37098e-05	2.77711e-05	3.17015e-05	9.80181e-06	1.43738e-05	1.78781e-05	1.22684e-05	2.06999e-05	1.85364e-05	2.59323e-05
	Rikenella	GXRS	0.00786903	5.09227e-05	1.67954e-05	4.45444e-05	2.39693e-05	6.98624e-05	2.57013e-05	1.01537e-05	2.40108e-05	1.87677e-05	3.37098e-05	2.77711e-05	3.17015e-05	9.80181e-06	1.43738e-05	1.78781e-05	1.22684e-05	1.38e-05	1.85364e-05	1.29661e-05
	Sedimentibacter	GXRS	0.00419436	8.14764e-05	3.35909e-05	3.34083e-05	2.39693e-05	2.9941e-05	1.28507e-05	1.01537e-05	3.60161e-05	3.75354e-05	3.37098e-05	2.77711e-05	3.17015e-05	9.80181e-06	1.43738e-05	1.78781e-05	6.13418e-06	6.89998e-06	9.26818e-06	1.29661e-05
	Candidatus Desulfamplus	GXRS	0.0222313	9.16609e-05	3.35909e-05	4.45444e-05	1.19847e-05	1.99607e-05	1.28507e-05	1.01537e-05	1.20054e-05	3.75354e-05	3.37098e-05	2.77711e-05	3.17015e-05	9.80181e-06	1.43738e-05	1.78781e-05	6.13418e-06	6.89998e-06	9.26818e-06	1.29661e-05
	Parvimonas	GXRS	0.0172576	4.07382e-05	1.67954e-05	2.22722e-05	1.19847e-05	3.99214e-05	3.8552e-05	2.03075e-05	2.40108e-05	1.87677e-05	1.68549e-05	1.85141e-05	2.37761e-05	9.80181e-06	1.43738e-05	8.93903e-06	6.13418e-06	1.38e-05	9.26818e-06	2.59323e-05
	Holdemania	GXRS	0.0136275	4.07382e-05	5.03863e-05	6.68166e-05	1.19847e-05	9.98034e-06	1.28507e-05	1.01537e-05	1.20054e-05	1.87677e-05	3.37098e-05	1.85141e-05	2.37761e-05	9.80181e-06	1.43738e-05	8.93903e-06	6.13418e-06	6.89998e-06	9.26818e-06	1.29661e-05
	Flavonifractor	GXRS	0.0445287	3.05536e-05	3.35909e-05	2.22722e-05	2.39693e-05	9.98034e-06	1.28507e-05	1.01537e-05	1.20054e-05	3.75354e-05	3.37098e-05	1.85141e-05	2.37761e-05	9.80181e-06	1.43738e-05	1.78781e-05	1.22684e-05	6.89998e-06	9.26818e-06	1.29661e-05
	Budvicia	GXRS	0.0222313	2.03691e-05	1.67954e-05	2.22722e-05	2.39693e-05	1.99607e-05	2.57013e-05	2.03075e-05	1.20054e-05	1.87677e-05	1.68549e-05	1.85141e-05	1.58507e-05	9.80181e-06	1.43738e-05	8.93903e-06	1.84025e-05	1.38e-05	1.85364e-05	1.29661e-05
	Intestinibacter	GXRS	0.00211377	3.05536e-05	1.67954e-05	2.22722e-05	1.19847e-05	2.9941e-05	2.57013e-05	1.01537e-05	2.40108e-05	1.87677e-05	1.68549e-05	1.85141e-05	2.37761e-05	9.80181e-06	1.43738e-05	8.93903e-06	6.13418e-06	6.89998e-06	9.26818e-06	1.29661e-05
	Marvinbryantia	GXRS	0.0136275	6.11073e-05	1.67954e-05	2.22722e-05	1.19847e-05	9.98034e-06	1.28507e-05	2.03075e-05	1.20054e-05	1.87677e-05	1.68549e-05	1.85141e-05	2.37761e-05	9.80181e-06	0	1.78781e-05	6.13418e-06	6.89998e-06	9.26818e-06	1.29661e-05
	Thiovulum	GXRS	0.0450712	3.05536e-05	0	2.22722e-05	1.19847e-05	6.98624e-05	1.28507e-05	1.01537e-05	1.20054e-05	1.87677e-05	1.68549e-05	1.85141e-05	7.92537e-06	9.80181e-06	0	8.93903e-06	6.13418e-06	6.89998e-06	9.26818e-06	1.29661e-05
	Cetobacterium	GXRS	0.0222313	5.09227e-05	1.67954e-05	1.11361e-05	1.19847e-05	9.98034e-06	1.28507e-05	1.01537e-05	1.20054e-05	1.87677e-05	1.68549e-05	1.85141e-05	1.58507e-05	9.80181e-06	1.43738e-05	8.93903e-06	6.13418e-06	6.89998e-06	9.26818e-06	1.29661e-05
	Caminibacter	GXRS	0.00211377	3.05536e-05	1.67954e-05	2.22722e-05	1.19847e-05	2.9941e-05	1.28507e-05	1.01537e-05	1.20054e-05	1.87677e-05	1.68549e-05	1.85141e-05	1.58507e-05	9.80181e-06	0	8.93903e-06	6.13418e-06	6.89998e-06	9.26818e-06	1.29661e-05
	Terrisporobacter	GXRS	0.00419436	6.11073e-05	1.67954e-05	1.11361e-05	1.19847e-05	9.98034e-06	1.28507e-05	1.01537e-05	1.20054e-05	1.87677e-05	1.68549e-05	1.85141e-05	1.58507e-05	9.80181e-06	0	8.93903e-06	6.13418e-06	6.89998e-06	9.26818e-06	1.29661e-05
	Turicibacter	GXRS	0.0357986	3.05536e-05	1.67954e-05	2.22722e-05	1.19847e-05	9.98034e-06	1.28507e-05	1.01537e-05	1.20054e-05	1.87677e-05	1.68549e-05	9.25703e-06	1.58507e-05	9.80181e-06	1.43738e-05	8.93903e-06	6.13418e-06	6.89998e-06	9.26818e-06	1.29661e-05
	Gordonibacter	GXRS	0.0129795	1.01845e-05	1.67954e-05	2.22722e-05	1.19847e-05	9.98034e-06	1.28507e-05	1.01537e-05	1.20054e-05	1.87677e-05	3.37098e-05	1.85141e-05	1.58507e-05	9.80181e-06	0	1.78781e-05	6.13418e-06	6.89998e-06	9.26818e-06	0
	Proteocatella	GXRS	0.0498116	4.07382e-05	1.67954e-05	2.22722e-05	1.19847e-05	9.98034e-06	1.28507e-05	1.01537e-05	1.20054e-05	1.87677e-05	1.68549e-05	9.25703e-06	1.58507e-05	0	0	1.78781e-05	6.13418e-06	6.89998e-06	0	1.29661e-05
	Enterorhabdus	GXRS	0.0491117	1.01845e-05	1.67954e-05	4.45444e-05	1.19847e-05	0	1.28507e-05	1.01537e-05	0	1.87677e-05	3.37098e-05	1.85141e-05	1.58507e-05	9.80181e-06	0	8.93903e-06	1.22684e-05	6.89998e-06	9.26818e-06	0
	Nautilia	GXRS	0.00268195	2.03691e-05	1.67954e-05	2.22722e-05	1.19847e-05	3.99214e-05	1.28507e-05	1.01537e-05	1.20054e-05	1.87677e-05	1.68549e-05	9.25703e-06	1.58507e-05	0	0	8.93903e-06	6.13418e-06	6.89998e-06	9.26818e-06	0
	Adlercreutzia	GXRS	0.00887945	3.05536e-05	3.35909e-05	3.34083e-05	1.19847e-05	9.98034e-06	1.28507e-05	1.01537e-05	0	1.87677e-05	1.68549e-05	9.25703e-06	1.58507e-05	0	0	8.93903e-06	6.13418e-06	6.89998e-06	9.26818e-06	0
	Proteiniclasticum	GXRS	0.0450712	4.07382e-05	1.67954e-05	1.11361e-05	0	9.98034e-06	1.28507e-05	1.01537e-05	1.20054e-05	1.87677e-05	1.68549e-05	9.25703e-06	1.58507e-05	9.80181e-06	0	8.93903e-06	6.13418e-06	6.89998e-06	9.26818e-06	1.29661e-05
	Thermodesulforhabdus	GXRS	0.00419436	1.01845e-05	3.35909e-05	2.22722e-05	1.19847e-05	9.98034e-06	1.28507e-05	0	1.20054e-05	3.75354e-05	1.68549e-05	9.25703e-06	1.58507e-05	0	0	8.93903e-06	0	0	0	0
	Succinatimonas	GXRS	0.00211377	1.01845e-05	1.67954e-05	1.11361e-05	1.19847e-05	9.98034e-06	1.28507e-05	1.01537e-05	1.20054e-05	1.87677e-05	1.68549e-05	1.85141e-05	1.58507e-05	0	0	8.93903e-06	6.13418e-06	6.89998e-06	9.26818e-06	0
	Anaerofustis	GXRS	0.0135827	3.05536e-05	1.67954e-05	1.11361e-05	1.19847e-05	9.98034e-06	0	0	1.20054e-05	1.87677e-05	1.68549e-05	9.25703e-06	1.58507e-05	0	0	8.93903e-06	6.13418e-06	0	0	0
	Nitrospira	SZRS	0.000537553	0.00142584	0.00218341	0.002127	0.00509348	0.00110782	0.00475475	0.00754422	0.00561852	0.00270255	0.00296646	0.00456372	0.00569042	0.0210151	0.0369982	0.0134443	0.01463	0.0343757	0.0244217	0.0453555
	Candidatus Entotheonella	SZRS	0.000537553	0.00242392	0.00572724	0.00419831	0.0109779	0.00216573	0.0038295	0.010235	0.00931617	0.00673761	0.00509017	0.0080999	0.00875754	0.0196036	0.0330741	0.020971	0.0164089	0.0206861	0.0141432	0.0209792
	Pedosphaera	SZRS	0.000537553	0.00387013	0.00235136	0.00282857	0.00405081	0.00119764	0.00587275	0.00662023	0.00229303	0.00339696	0.00574751	0.00644289	0.00724379	0.0110074	0.015035	0.0151338	0.0115323	0.019244	0.0123916	0.023728
	Bradyrhizobium	SZRS	0.000769829	0.00194525	0.00344306	0.0032072	0.00518936	0.00166672	0.0038295	0.00692484	0.00447801	0.0035471	0.00326985	0.00424898	0.00357434	0.00947835	0.00970232	0.00795573	0.00949571	0.00995667	0.00868429	0.00602925
	Candidatus Solibacter	SZRS	0.00143583	0.001711	0.00270406	0.00233858	0.00425455	0.00150703	0.00278859	0.00701623	0.00349357	0.0030216	0.00303388	0.00339733	0.00360605	0.00677305	0.0107372	0.00754454	0.0060299	0.00968067	0.00616334	0.00775375
	Pirellula	SZRS	0.0282026	0.00394142	0.00359422	0.00306243	0.00370326	0.00524966	0.00490895	0.00580793	0.00561852	0.00245857	0.00345525	0.00388795	0.00494543	0.00573406	0.0080637	0.00222582	0.00588268	0.00619618	0.00615407	0.006509
	Sorangium	SZRS	0.00303786	0.00335071	0.00461874	0.00265039	0.00302013	0.00153697	0.00310986	0.00411226	0.00328947	0.00178293	0.00217428	0.00235129	0.00197342	0.0102625	0.00547642	0.0030929	0.0118942	0.00767278	0.0106028	0.00510866
	Streptomyces	SZRS	0.000537553	0.00192488	0.00260329	0.00241653	0.0028883	0.00164676	0.00262154	0.00335073	0.00282126	0.00227089	0.0022417	0.00240683	0.00229043	0.00615554	0.00517457	0.00358455	0.00660038	0.00508528	0.00571847	0.00382501
	Rhodoplanes	SZRS	0.0010017	0.000346274	0.00151159	0.0014811	0.0030441	0.00028943	0.00133647	0.00348273	0.00183682	0.00223336	0.00182033	0.0023698	0.0016564	0.00623395	0.00665507	0.00642716	0.00675987	0.00621688	0.00405946	0.00295628
	Planctomyces	SZRS	0.0282026	0.00174156	0.0018475	0.00171496	0.00292426	0.00200605	0.00335402	0.00610239	0.00384172	0.00153895	0.00198888	0.00238831	0.00284521	0.00430299	0.00461399	0.0023599	0.00418351	0.00459539	0.00406873	0.00360458
	Mesorhizobium	SZRS	0.00143583	0.00144621	0.0025697	0.00211586	0.00292426	0.00124754	0.00314841	0.00344211	0.00302536	0.00165156	0.00173605	0.00224946	0.00189416	0.00474407	0.00448463	0.00319123	0.0045945	0.00447809	0.00421702	0.00307297
	Burkholderia	SZRS	0.000537553	0.00156842	0.00203225	0.00191541	0.00268456	0.00174656	0.00241592	0.00301566	0.00241308	0.00187677	0.00187089	0.00219392	0.00198927	0.00449903	0.00429777	0.00344153	0.00453316	0.00453329	0.00418922	0.00348789
	Leptolyngbya	SZRS	0.000537553	0.00226097	0.002217	0.00192655	0.00224113	0.00208589	0.00223602	0.0023049	0.00253313	0.00200815	0.00182033	0.0020458	0.0020289	0.00423438	0.00419715	0.00268171	0.00440434	0.00448499	0.00418922	0.00378611
	Gemmatirosa	SZRS	0.00303786	0.000763841	0.00119248	0.00104679	0.00260067	0.0011677	0.00145212	0.00357411	0.00291731	0.00112606	0.00111242	0.00124044	0.000990672	0.00560663	0.0045565	0.00285155	0.00598696	0.00518188	0.00539408	0.0023339
	Mycobacterium	SZRS	0.00419436	0.00116104	0.00270406	0.00185973	0.00236098	0.00129744	0.00214606	0.00312735	0.00228102	0.00142635	0.00155065	0.00172181	0.00145827	0.00477348	0.00327723	0.00253868	0.00663718	0.00334649	0.00463409	0.00219128
	Pyrinomonas	SZRS	0.000537553	0.000936978	0.00125966	0.00116929	0.00192953	0.000708604	0.00146498	0.00247751	0.00154869	0.00148265	0.00143266	0.0014441	0.0014979	0.00343063	0.00796309	0.00273534	0.00299348	0.00560278	0.00318826	0.00713137
	Candidatus Accumulibacter	SZRS	0.000537553	0.000906424	0.00161236	0.00183746	0.00236098	0.00159685	0.00186335	0.00253843	0.00180081	0.00187677	0.00187089	0.00220317	0.00182284	0.0043422	0.0039528	0.00326274	0.00445341	0.00454019	0.00443019	0.00312484
	Haliangium	SZRS	0.0282026	0.00170082	0.00156198	0.00145883	0.0030441	0.00107788	0.00316126	0.00383811	0.00342153	0.000882082	0.000927018	0.00111084	0.000863866	0.00453824	0.00242917	0.00157327	0.00663718	0.00487138	0.00454141	0.00181526
	Rhizobium	SZRS	0.00419436	0.00162953	0.00196507	0.00223836	0.00278044	0.00120762	0.00244163	0.00260951	0.00232904	0.00137004	0.00150008	0.00179586	0.001593	0.0032738	0.00320536	0.00236884	0.00317137	0.00327059	0.00290094	0.0023339
	Singulisphaera	SZRS	0.00143583	0.00153787	0.00134363	0.00118043	0.00172579	0.00133737	0.00165774	0.00270089	0.00208894	0.0011636	0.00128097	0.00147187	0.00171188	0.00302876	0.00379468	0.00172523	0.00306709	0.00347069	0.00287314	0.00294331
	Chthoniobacter	SZRS	0.000537553	0.000886055	0.000856567	0.000968841	0.000994727	0.000638742	0.00159348	0.00154337	0.000876393	0.000975921	0.00117984	0.0015737	0.00184661	0.00249946	0.00470023	0.00306609	0.00250275	0.00463679	0.00286387	0.00505679
	Opitutus	SZRS	0.000537553	0.00162953	0.000856567	0.000835208	0.00105465	0.00118766	0.00155493	0.00166521	0.00122455	0.000807012	0.00111242	0.00115713	0.00128391	0.00350905	0.00287476	0.00246717	0.0040915	0.00366389	0.00365166	0.00359162
	Chondromyces	SZRS	0.00419436	0.00131381	0.00178032	0.00105793	0.00130633	0.000658702	0.00128507	0.00165506	0.00135661	0.000694405	0.000876454	0.000907189	0.000752911	0.00421478	0.00234293	0.00118889	0.004846	0.00315329	0.0042819	0.00210051
	Anaeromyxobacter	SZRS	0.00211377	0.00127307	0.001478	0.0013252	0.00192953	0.000948132	0.00132362	0.00222367	0.00194487	0.00131374	0.0011967	0.00120341	0.0010303	0.00322479	0.0024148	0.00202916	0.00344127	0.00278759	0.0030585	0.00151704
	Gemmata	SZRS	0.00143583	0.00116104	0.00112529	0.000946569	0.0013303	0.00112778	0.00142642	0.00227443	0.00166875	0.000919618	0.00102815	0.00120341	0.00145034	0.00276411	0.00375156	0.00144812	0.00285853	0.00343619	0.00272485	0.00285255
	Hassallia	SZRS	0.00211377	0.000580519	0.000369499	0.000478853	0.000323586	0.000469076	0.00167059	0.00160429	0.000384172	0.000337819	0.000488792	0.000583193	0.000713284	0.00300915	0.0026879	0.000581037	0.00259476	0.00398819	0.00432824	0.00973757
	Roseiflexus	SZRS	0.00211377	0.00118141	0.00174672	0.00165928	0.00151007	0.000918191	0.000860994	0.00159414	0.00135661	0.00213952	0.00173605	0.00180512	0.00189416	0.00200937	0.00258728	0.00249399	0.00192613	0.00191819	0.00206681	0.00307297
	Myxococcus	SZRS	0.00211377	0.0013851	0.00127645	0.00111361	0.00149808	0.00087827	0.00150353	0.00186829	0.00169276	0.00090085	0.000893309	0.000971988	0.000863866	0.00319539	0.00244355	0.00143024	0.00342901	0.00306359	0.00310484	0.00190602
	Candidatus Koribacter	SZRS	0.000537553	0.000458304	0.000789385	0.000712711	0.0014861	0.000489037	0.000745338	0.00158398	0.00142864	0.000994689	0.000927018	0.000971988	0.00100652	0.00231323	0.00435526	0.00268171	0.00192613	0.00360179	0.00199266	0.00298221
	Schlesneria	SZRS	0.0222313	0.000855502	0.000890158	0.000824072	0.00135427	0.000938152	0.00174769	0.00301566	0.00183682	0.000807012	0.00101129	0.00120341	0.00147412	0.00205838	0.00263041	0.00110844	0.00203041	0.00242879	0.00205754	0.00208755
	Sulfuricella	SZRS	0.00303786	0.000437935	0.00104132	0.0013252	0.00212128	0.000798427	0.00097665	0.00166521	0.00105647	0.00135128	0.00136525	0.00167552	0.00124428	0.00229362	0.0018111	0.00247611	0.00237393	0.00209069	0.00226144	0.00150407
	Methyloceanibacter	SZRS	0.0010017	0.000468489	0.00122607	0.00119156	0.00103068	0.000728565	0.000848144	0.00139106	0.00093642	0.000957153	0.001045	0.00151815	0.00101445	0.00291114	0.0036222	0.00241354	0.00296894	0.00192509	0.00218729	0.00127068
	Kouleothrix	SZRS	0.0222313	0.000774025	0.00132684	0.0013252	0.0012464	0.000568879	0.000668234	0.00142152	0.00105647	0.001858	0.00148323	0.00162924	0.00176736	0.00166631	0.0021417	0.0023599	0.00142926	0.0014766	0.00166827	0.00259323
	Azoarcus	SZRS	0.0010017	0.000387013	0.000856567	0.000890888	0.00178571	0.000758506	0.00133647	0.00167537	0.00121254	0.000807012	0.000792179	0.000999759	0.000784612	0.00250926	0.00188297	0.0020381	0.00255182	0.00280829	0.00270631	0.00159483
	Bryobacter	SZRS	0.00211377	0.00044812	0.000655022	0.000567941	0.00104267	0.000329351	0.000822442	0.00211198	0.000900403	0.000769476	0.000809034	0.000962731	0.001062	0.00195056	0.00320536	0.00198446	0.00165009	0.00293249	0.0018073	0.00263212
	Verrucomicrobium	SZRS	0.000537553	0.000814764	0.000655022	0.000668166	0.000743049	0.000798427	0.00124651	0.00117783	0.000816366	0.000638102	0.000842744	0.000907189	0.00133939	0.00170551	0.00238605	0.00145706	0.00190773	0.00308429	0.00184437	0.00280068
	Cupriavidus	SZRS	0.000769829	0.000458304	0.00077259	0.000790663	0.00134228	0.000658702	0.00109231	0.0014926	0.000996446	0.000731941	0.00075847	0.000925703	0.000792537	0.00248966	0.00215607	0.00180568	0.00248434	0.00227009	0.00226144	0.00140034
	Candidatus Contendobacter	SZRS	0.0010017	0.000529596	0.0011085	0.00119156	0.00125839	0.00109784	0.00102805	0.00139106	0.00115252	0.00101346	0.00109557	0.0013145	0.00118088	0.00151928	0.00171048	0.00126934	0.00139246	0.00194579	0.00188144	0.0023728
	Labilithrix	SZRS	0.00786903	0.00100827	0.00129325	0.000812936	0.000958773	0.000399214	0.000873845	0.00130983	0.000912409	0.000469193	0.000623631	0.000638735	0.000507224	0.00302876	0.00132239	0.000768756	0.00345968	0.00200789	0.00329947	0.00129661
	Nitrosomonas	SZRS	0.000537553	0.000478674	0.000755794	0.000812936	0.00111457	0.000848329	0.000860994	0.00103568	0.000876393	0.000825779	0.000859599	0.00107382	0.000919343	0.00172512	0.00201233	0.00137661	0.00152741	0.00189059	0.00239119	0.00306001
	Rhodothermus	SZRS	0.0010017	0.000875871	0.000822976	0.000723847	0.00123442	0.000748525	0.00100235	0.00133014	0.00150067	0.000769476	0.000842744	0.000962731	0.00100652	0.00190155	0.00189734	0.0013051	0.00188933	0.00191129	0.00169608	0.00193195
	Hyphomicrobium	SZRS	0.0172576	0.000682364	0.00142761	0.00143656	0.00123442	0.000489037	0.00141357	0.00138091	0.000828371	0.000807012	0.000960728	0.00110159	0.000784612	0.00158789	0.00250104	0.00117995	0.0016685	0.00193889	0.00143657	0.00106322
	Cystobacter	SZRS	0.0010017	0.000967532	0.000906953	0.000812936	0.00105465	0.00059882	0.00097665	0.00123875	0.00112851	0.000713173	0.00065734	0.000740562	0.000697433	0.00207798	0.00166736	0.00106374	0.00225738	0.00217349	0.00204827	0.00141331
	Microvirga	SZRS	0.000769829	0.000468489	0.000890158	0.000723847	0.0011745	0.000439135	0.000989501	0.00140121	0.00118853	0.000713173	0.00065734	0.000888675	0.000760836	0.00202897	0.00204108	0.00153751	0.00196907	0.00190439	0.00173315	0.00120585
	Candidatus Methylomirabilis	SZRS	0.000537553	0.000488858	0.00077259	0.000668166	0.000910834	0.000409194	0.000488325	0.000934143	0.000900403	0.00103222	0.000825889	0.00084239	0.000903493	0.00168591	0.00263041	0.00192189	0.00148447	0.00212519	0.00146437	0.00219128
	Nitrosospira	SZRS	0.000537553	0.000274983	0.000470272	0.000556805	0.0010906	0.000359292	0.000629682	0.00102553	0.000576258	0.000807012	0.000741615	0.000944217	0.000784612	0.00210739	0.00195484	0.00193977	0.00211629	0.00215969	0.00213168	0.0016467
	Haloferula	SZRS	0.0172576	0.000549965	0.000571045	0.000545669	0.000575264	0.00132739	0.00389375	0.00115752	0.00064829	0.000431657	0.00065734	0.000759077	0.000935194	0.00126443	0.00135114	0.00105481	0.00131271	0.00191129	0.00148291	0.00176339
	Thiobacillus	SZRS	0.0445287	0.000397197	0.00102452	0.00115815	0.00152205	0.000838348	0.000950949	0.00170583	0.000924414	0.000863315	0.000960728	0.00113861	0.00084009	0.00153888	0.0012074	0.00139449	0.00156422	0.00138	0.00151071	0.000998392
	Methylobacterium	SZRS	0.00211377	0.000631442	0.000906953	0.000712711	0.00110259	0.000628761	0.00107946	0.00129968	0.00116452	0.000581799	0.00065734	0.000731305	0.000618179	0.00198977	0.00169611	0.00120677	0.00204882	0.00185609	0.00173315	0.00108916
	Reyranella	SZRS	0.0222313	0.000203691	0.000638226	0.00045658	0.0010906	0.000179646	0.000809592	0.00290397	0.00093642	0.000356587	0.000370807	0.000490623	0.000372493	0.00262688	0.00149488	0.000876025	0.00286466	0.00197339	0.00202046	0.000687205
	Lysobacter	SZRS	0.0222313	0.000478674	0.000806181	0.0008018	0.00119847	0.00152699	0.00149068	0.0013606	0.00106848	0.000506728	0.000674195	0.000823876	0.000665731	0.00157809	0.00126489	0.000947537	0.00164396	0.00156629	0.00157559	0.00111509
	Variovorax	SZRS	0.000769829	0.000376828	0.000554249	0.000612486	0.000946788	0.000419174	0.0010152	0.00119814	0.000672301	0.000544264	0.000556211	0.000675763	0.000594403	0.00224461	0.00172486	0.00133192	0.00222057	0.00195959	0.00215022	0.00115399
	Phaeodactylibacter	SZRS	0.0222313	0.000417566	0.000302318	0.000389764	0.000455417	0.00221564	0.00136217	0.000974758	0.000732328	0.00024398	0.000488792	0.00068502	0.000816314	0.00158789	0.00112116	0.00055422	0.0014722	0.0015525	0.00171461	0.00383798
	Chloracidobacterium	SZRS	0.000537553	0.000397197	0.000638226	0.000545669	0.000814957	0.000359292	0.00059113	0.000934143	0.000768344	0.000675638	0.000623631	0.000601707	0.000618179	0.00151928	0.00307599	0.0011442	0.00139859	0.00219419	0.00141803	0.00255433
	Scytonema	SZRS	0.000537553	0.000967532	0.00105811	0.000768391	0.000790988	0.000508997	0.000706786	0.000893528	0.000840376	0.000975921	0.000792179	0.000907189	0.00094312	0.00121542	0.00163861	0.00122465	0.0011839	0.0014766	0.00118633	0.00167263
	Paraburkholderia	SZRS	0.00303786	0.000437935	0.0014612	0.000668166	0.000982742	0.000528958	0.000809592	0.00110676	0.00104447	0.000619334	0.000623631	0.000749819	0.000641955	0.0016173	0.00145175	0.00126934	0.00164396	0.0015318	0.00151071	0.00102432
	Methylibium	SZRS	0.00419436	0.000254614	0.000436681	0.000668166	0.000707095	0.000339332	0.0020304	0.00124891	0.000432194	0.000281516	0.000320243	0.000398052	0.00032494	0.00209759	0.00130802	0.000795573	0.00212243	0.00195269	0.00261363	0.000855765
	Bosea	SZRS	0.00303786	0.000509227	0.000789385	0.000634758	0.000958773	0.000409194	0.000989501	0.00124891	0.000972436	0.000563031	0.000556211	0.000703534	0.000562702	0.00174472	0.00155237	0.00113526	0.00174211	0.00158009	0.00146437	0.000868731
	Inquilinus	SZRS	0.0172576	0.000387013	0.000906953	0.000556805	0.00134228	0.000329351	0.000860994	0.00140121	0.00151268	0.000394122	0.000404517	0.000546165	0.000443821	0.00184274	0.00140863	0.000876025	0.00182185	0.0015042	0.00162193	0.000713137
	Herbaspirillum	SZRS	0.000537553	0.000325905	0.000487068	0.000545669	0.00104267	0.000379253	0.00078389	0.00103568	0.000612274	0.000563031	0.000573066	0.000731305	0.000626105	0.00178393	0.00152362	0.00154645	0.00180345	0.00165599	0.0016312	0.00112805
	Nitrospina	SZRS	0.0136275	0.000763841	0.00077259	0.000534533	0.00225312	0.000399214	0.000616832	0.000731068	0.000888398	0.000807012	0.000741615	0.000944217	0.00101445	0.0010586	0.00130802	0.00133192	0.00100601	0.0012144	0.000936087	0.00130958
	Herpetosiphon	SZRS	0.0010017	0.000570334	0.000839772	0.000824072	0.00071908	0.000389233	0.000462624	0.000832606	0.000696312	0.00105099	0.000859599	0.00093496	0.00101445	0.00117622	0.00127927	0.00135873	0.00111029	0.000986697	0.00118633	0.00189306
	Frankia	SZRS	0.0172576	0.000346274	0.000655022	0.00065703	0.000994727	0.000349312	0.000848144	0.00130983	0.00096043	0.000450425	0.000505646	0.000573936	0.000435896	0.00202897	0.00117865	0.000858147	0.00223898	0.0012006	0.00187217	0.000622374
	Synechococcus	SZRS	0.000537553	0.000712918	0.000822976	0.000679302	0.000755034	0.000608801	0.000655384	0.00076153	0.000792355	0.000694405	0.000674195	0.000740562	0.000760836	0.00122523	0.00140863	0.00101011	0.0012207	0.0013248	0.00114925	0.00140034
	Pseudohongiella	SZRS	0.00419436	0.00022406	0.000419886	0.000423172	0.000802972	0.000558899	0.00140072	0.00116768	0.000660296	0.000319051	0.000455082	0.000638735	0.000594403	0.00166631	0.000819307	0.000688305	0.00195067	0.0014766	0.00170535	0.00136144
	Haliscomenobacter	SZRS	0.00786903	0.000376828	0.000302318	0.0004009	0.000395494	0.00125752	0.0010152	0.000863067	0.000528237	0.000300283	0.000455082	0.000573936	0.000689508	0.00122523	0.00109241	0.000545281	0.0011839	0.0014352	0.00139023	0.00326747
	Candidatus Competibacter	SZRS	0.00143583	0.000376828	0.000722204	0.0008018	0.000934803	0.000708604	0.000758189	0.00100522	0.000840376	0.000638102	0.00069105	0.000870161	0.000768761	0.0010684	0.00112116	0.000911781	0.000987603	0.0012834	0.00126047	0.00150407
	Zavarzinella	SZRS	0.0010017	0.00056015	0.000470272	0.000423172	0.000599233	0.000469076	0.000668234	0.00110676	0.000756339	0.00041289	0.000505646	0.000583193	0.000697433	0.00130364	0.00186859	0.000706183	0.00133725	0.00173189	0.00131608	0.00149111
	Spirosoma	SZRS	0.000769829	0.000743472	0.000537454	0.000634758	0.000551294	0.000748525	0.000681085	0.000802144	0.000612274	0.000563031	0.000707905	0.000731305	0.000871791	0.00101939	0.00113553	0.000804512	0.000993737	0.0012696	0.00117706	0.00212645
	Chloroflexus	SZRS	0.00143583	0.000549965	0.000806181	0.000768391	0.000767018	0.000449115	0.000462624	0.000802144	0.000672301	0.00101346	0.000825889	0.000870161	0.000903493	0.00100959	0.00119303	0.00117995	0.000993737	0.000952197	0.0010473	0.00143924
	Methylocaldum	SZRS	0.0136275	0.000387013	0.000705408	0.000824072	0.00107862	0.000718584	0.000668234	0.000913835	0.000816366	0.000807012	0.000809034	0.000953474	0.000776687	0.000989983	0.000977419	0.0011442	0.0009692	0.000986697	0.000880477	0.000881697
	Tolypothrix	SZRS	0.000537553	0.000733287	0.000671817	0.00065703	0.000599233	0.000429155	0.000488325	0.000639685	0.00062428	0.000863315	0.00069105	0.000777591	0.00084009	0.000960577	0.00140863	0.00103693	0.00089559	0.0011454	0.000945355	0.00154297
	Pontibacter	SZRS	0.0282026	0.000875871	0.000503863	0.000612486	0.000491371	0.000998034	0.000719637	0.000609224	0.000612274	0.000600567	0.00075847	0.000768334	0.000935194	0.000882163	0.00090555	0.000661488	0.000803577	0.0010626	0.00100096	0.00185416
	Caulobacter	SZRS	0.00786903	0.00105919	0.000571045	0.000512261	0.00069511	0.000449115	0.000873845	0.00095445	0.000720323	0.000319051	0.000438227	0.000490623	0.00042797	0.00122523	0.00112116	0.000661488	0.00133112	0.0014904	0.0012234	0.000829832
	Sphaerobacter	SZRS	0.000537553	0.000356459	0.000722204	0.000623622	0.000707095	0.000349312	0.000359819	0.000710761	0.00062428	0.000882082	0.00069105	0.000722048	0.000729134	0.00115661	0.00132239	0.00112632	0.00111642	0.0010212	0.00103804	0.00107619
	Meiothermus	SZRS	0.000537553	0.000468489	0.000621431	0.000590214	0.00071908	0.000439135	0.000475475	0.000802144	0.00064829	0.000769476	0.000674195	0.000740562	0.000760836	0.00102919	0.00116428	0.00104587	0.00101827	0.000993597	0.00100096	0.00127068
	Cyanothece	SZRS	0.00143583	0.000651811	0.000755794	0.00085748	0.000599233	0.000558899	0.000514026	0.000629531	0.000768344	0.000769476	0.000674195	0.000749819	0.000808388	0.000852757	0.00117865	0.000893903	0.000846517	0.0010212	0.000852673	0.00124475
	Oscillatoria	SZRS	0.00143583	0.000957347	0.000705408	0.000612486	0.000587248	0.000419174	0.000462624	0.000588916	0.00062428	0.000750708	0.000640485	0.000694277	0.000744985	0.00092137	0.00126489	0.000992232	0.000871053	0.0010833	0.000908282	0.00138738
	Thauera	SZRS	0.00211377	0.000274983	0.000537454	0.000556805	0.000946788	0.000528958	0.000835293	0.000893528	0.000660296	0.000431657	0.000438227	0.000527651	0.000412119	0.00131344	0.000963045	0.000893903	0.00134952	0.0014076	0.00140876	0.000790934
	Rubrobacter	SZRS	0.000537553	0.000376828	0.000638226	0.000612486	0.000743049	0.000419174	0.000424072	0.000720915	0.000708317	0.000750708	0.000707905	0.000712791	0.000689508	0.00116642	0.00123615	0.000965415	0.00114096	0.0010143	0.00105657	0.000946528
	Deinococcus	SZRS	0.000537553	0.000488858	0.000604636	0.000579077	0.000671141	0.000439135	0.000526877	0.000802144	0.000636285	0.00065687	0.000623631	0.000666506	0.000689508	0.00113701	0.00110678	0.000929659	0.00117776	0.0010419	0.00108438	0.00116695
	Sinorhizobium	SZRS	0.00303786	0.000407382	0.000705408	0.000679302	0.00087488	0.000439135	0.00078389	0.000873221	0.000768344	0.000469193	0.000505646	0.000610964	0.000538925	0.00115661	0.00117865	0.00083133	0.00111029	0.0011592	0.0010195	0.000777968
	Massilia	SZRS	0.000537553	0.000366644	0.000419886	0.000434308	0.000731064	0.000429155	0.000629682	0.000791991	0.000540242	0.000431657	0.000471937	0.000573936	0.000507224	0.00137225	0.00119303	0.000974354	0.00141086	0.0013317	0.00129755	0.00097246
	Hyalangium	SZRS	0.000769829	0.000509227	0.000520658	0.000501125	0.000707095	0.000329351	0.000642533	0.000802144	0.000660296	0.000431657	0.000471937	0.000462852	0.000412119	0.00126443	0.00117865	0.000741939	0.00140473	0.0015318	0.00133462	0.000959494
	Leptospira	SZRS	0.0105612	0.00162953	0.000621431	0.00060135	0.000551294	0.000508997	0.000526877	0.000578762	0.000684307	0.000638102	0.000640485	0.000638735	0.000697433	0.000803748	0.000948671	0.000652549	0.000828114	0.000938397	0.000861941	0.00114102
	Archangium	SZRS	0.0010017	0.00056015	0.000571045	0.000478853	0.000659156	0.000349312	0.000603981	0.00076153	0.00064829	0.000469193	0.000421372	0.000453595	0.00042797	0.00127423	0.00107804	0.000652549	0.00140473	0.0013662	0.00126974	0.000920595
	Phycisphaera	SZRS	0.00576186	0.000733287	0.000436681	0.000267267	0.000395494	0.00029941	0.00131077	0.00043661	0.000612274	0.000187677	0.000235968	0.000259197	0.000253612	0.00145067	0.00133676	0.000393317	0.00157648	0.00173879	0.0014551	0.000790934
	Nocardia	SZRS	0.00419436	0.000376828	0.000537454	0.000489989	0.000707095	0.000379253	0.000642533	0.000903682	0.000720323	0.000431657	0.000471937	0.000518394	0.000443821	0.00134285	0.00100617	0.000706183	0.00145993	0.0010212	0.00129755	0.000674239
	Polaromonas	SZRS	0.000769829	0.00022406	0.000369499	0.000434308	0.000767018	0.000309391	0.000693936	0.000863067	0.000516231	0.000431657	0.000438227	0.000546165	0.000459672	0.00131344	0.00107804	0.00106374	0.00130045	0.0012351	0.00124194	0.000777968
	Flavihumibacter	SZRS	0.00143583	0.000407382	0.000218341	0.000345219	0.000287632	0.000538938	0.000539728	0.000903682	0.000300134	0.000281516	0.000387662	0.00043508	0.000515149	0.000676325	0.0011499	0.000563159	0.000619552	0.0015525	0.00100096	0.00330636
	Hymenobacter	SZRS	0.000537553	0.000611073	0.000386295	0.000445444	0.000467402	0.000648722	0.00057828	0.000609224	0.000528237	0.00041289	0.000556211	0.000564679	0.00063403	0.000940974	0.000991793	0.000670427	0.000938529	0.0011523	0.00100096	0.0016078
	Nostoc	SZRS	0.000537553	0.000651811	0.00058784	0.000545669	0.00051534	0.000359292	0.000411221	0.000527994	0.000588264	0.000694405	0.000589921	0.000666506	0.000713284	0.000842955	0.00113553	0.000876025	0.000815846	0.000986697	0.000824868	0.00129661
	Rhodopseudomonas	SZRS	0.00143583	0.000366644	0.000537454	0.000489989	0.000731064	0.000319371	0.00057828	0.000923989	0.000696312	0.000525496	0.000471937	0.000583193	0.000420045	0.001088	0.000948671	0.00111738	0.00116549	0.000986697	0.000963891	0.000596442
	Afipia	SZRS	0.0010017	0.00022406	0.000470272	0.000434308	0.000683126	0.000189626	0.000539728	0.000964604	0.000552247	0.000525496	0.000455082	0.000564679	0.00042797	0.00113701	0.00106366	0.0011442	0.0012207	0.001173	0.000991696	0.000609408
	Acidobacterium	SZRS	0.000537553	0.000295352	0.000419886	0.000356355	0.000611218	0.000239528	0.00038552	0.000700607	0.000612274	0.000525496	0.000471937	0.000481366	0.000483448	0.00092137	0.00156674	0.0010995	0.000809712	0.0013455	0.0008156	0.00108916
	Thermithiobacillus	SZRS	0.00786903	0.000213875	0.000554249	0.000623622	0.000922819	0.000499017	0.000449773	0.000741222	0.000636285	0.000600567	0.000589921	0.000694277	0.000531	0.000862559	0.000804933	0.000965415	0.000858785	0.000779698	0.0008156	0.000661273
	Bordetella	SZRS	0.0010017	0.000244429	0.000386295	0.000356355	0.000671141	0.00028943	0.000603981	0.000771683	0.000504226	0.000394122	0.000370807	0.000462852	0.000380418	0.00136245	0.000963045	0.000813451	0.00130658	0.0011178	0.00111218	0.000661273
	Ralstonia	SZRS	0.000537553	0.000274983	0.000335909	0.000367491	0.000647172	0.000329351	0.000565429	0.000741222	0.000516231	0.000356587	0.000370807	0.000453595	0.000388343	0.00117622	0.00104929	0.000938598	0.00120843	0.0011592	0.00109365	0.000777968
	Methylosarcina	SZRS	0.0136275	0.000295352	0.000453477	0.000512261	0.000659156	0.000499017	0.000501176	0.00147229	0.000516231	0.000563031	0.000589921	0.000675763	0.000570627	0.000686127	0.000804933	0.000965415	0.00067476	0.000779698	0.000658041	0.000777968
	Caballeronia	SZRS	0.000537553	0.000264798	0.00040309	0.000423172	0.000623202	0.00029941	0.000501176	0.000720915	0.000504226	0.000469193	0.000455082	0.000509137	0.000451746	0.0011076	0.00107804	0.000858147	0.00108575	0.0010695	0.00102877	0.000765002
	Vulgatibacter	SZRS	0.00419436	0.000478674	0.000453477	0.000423172	0.000647172	0.000279449	0.000514026	0.000710761	0.000696312	0.000337819	0.000320243	0.00034251	0.000293239	0.00125463	0.000819307	0.000572098	0.00135565	0.0010419	0.0011956	0.000596442
	Nevskia	SZRS	0.00303786	0.000203691	0.00040309	0.000378628	0.000659156	0.000538938	0.000706786	0.00076153	0.000576258	0.000281516	0.000353952	0.00043508	0.000348716	0.001088	0.000919924	0.000670427	0.00113482	0.0011454	0.00106584	0.00063534
	Acidovorax	SZRS	0.00211377	0.000315721	0.000352704	0.000412036	0.000575264	0.000359292	0.00078389	0.000751376	0.000456204	0.000319051	0.000337098	0.000416566	0.000356642	0.00112721	0.000848055	0.000670427	0.00114096	0.0010833	0.00113999	0.000687205
	Geminicoccus	SZRS	0.00786903	0.000183322	0.000789385	0.000322947	0.000407478	0.000259489	0.000398371	0.000538148	0.000636285	0.000206445	0.000320243	0.000268454	0.000229836	0.00152908	0.0012074	0.0003665	0.00153354	0.0010557	0.00143657	0.000414916
	Edaphobacter	SZRS	0.000537553	0.000234245	0.000352704	0.000345219	0.000503356	0.000309391	0.000321267	0.000670146	0.000480215	0.000431657	0.000404517	0.000444337	0.000459672	0.000911568	0.00145175	0.000902842	0.000815846	0.0012144	0.000806332	0.00102432
	Methyloversatilis	SZRS	0.000537553	0.000173137	0.000268727	0.000311811	0.000635187	0.000249508	0.000475475	0.000609224	0.000336151	0.000262748	0.000320243	0.000388795	0.00030909	0.00125463	0.00090555	0.000804512	0.00128204	0.0015042	0.0011956	0.000752036
	Fischerella	SZRS	0.0010017	0.000529596	0.000571045	0.000512261	0.000455417	0.00029941	0.000334117	0.000497533	0.000504226	0.000675638	0.000539356	0.00059245	0.00063403	0.000686127	0.00102054	0.000795573	0.000644089	0.000821097	0.000667309	0.00110212
	Terrimicrobium	SZRS	0.000537553	0.00044812	0.000302318	0.000334083	0.000323586	0.00028943	0.000526877	0.000426457	0.000336151	0.000300283	0.000353952	0.000453595	0.000523075	0.000686127	0.00142301	0.00092072	0.000687028	0.001242	0.000769259	0.00140034
	Microcystis	SZRS	0.000537553	0.000641626	0.000503863	0.000501125	0.000407478	0.000399214	0.000334117	0.00043661	0.000492221	0.000600567	0.000505646	0.000555422	0.000610254	0.000676325	0.000991793	0.000688305	0.000644089	0.000821097	0.000658041	0.00114102
	Gloeobacter	SZRS	0.000537553	0.000305536	0.000386295	0.000289539	0.000455417	0.000269469	0.000359819	0.000558455	0.000516231	0.000356587	0.000337098	0.000370281	0.000364567	0.000989983	0.00126489	0.00064361	0.00105508	0.001173	0.000899014	0.000985426
	Bdellovibrio	SZRS	0.00143583	0.000325905	0.000218341	0.00020045	0.000299616	0.00028943	0.000886696	0.000345227	0.000360161	0.00024398	0.000252823	0.000286968	0.000285313	0.000931172	0.000776185	0.000402256	0.00105508	0.0015456	0.000843405	0.00188009
	Parvibaculum	SZRS	0.0136275	0.000387013	0.000453477	0.000334083	0.000707095	0.000269469	0.000693936	0.000934143	0.000684307	0.000225213	0.000269678	0.000370281	0.000301164	0.000999784	0.00071869	0.000545281	0.00109802	0.0010557	0.000899014	0.000466781
	Tepidicaulis	SZRS	0.0357986	0.000315721	0.000503863	0.000356355	0.000767018	0.000269469	0.000706786	0.000944297	0.000756339	0.00024398	0.000286533	0.000379538	0.000301164	0.000970379	0.000704316	0.000545281	0.00103668	0.000986697	0.000852673	0.000440849
	Runella	SZRS	0.0105612	0.000621257	0.000319113	0.000412036	0.00033557	0.000628761	0.000565429	0.000497533	0.000408183	0.000319051	0.000471937	0.000490623	0.000586478	0.000656721	0.000675569	0.000429073	0.000619552	0.000848697	0.000797064	0.00167263
	Kaistia	SZRS	0.00576186	0.00022406	0.000537454	0.000389764	0.000443432	0.000199607	0.000411221	0.000588916	0.000684307	0.000262748	0.000286533	0.000425823	0.000261537	0.00122523	0.000934297	0.00105481	0.00125751	0.000848697	0.0008156	0.000388984
	Planctopirus	SZRS	0.0222313	0.000346274	0.000319113	0.000289539	0.000479386	0.000329351	0.000719637	0.00112706	0.000660296	0.000262748	0.000370807	0.000444337	0.000554776	0.000744937	0.000891176	0.000384378	0.000754504	0.000869397	0.000732187	0.000752036
	Janthinobacterium	SZRS	0.000537553	0.00033609	0.000319113	0.000345219	0.000527325	0.000349312	0.000475475	0.000548301	0.000432194	0.000375354	0.000387662	0.000453595	0.000412119	0.000970379	0.000862428	0.000670427	0.000975334	0.000986697	0.000889746	0.000700171
	Rhodococcus	SZRS	0.0010017	0.000315721	0.000503863	0.000489989	0.00053931	0.000339332	0.000514026	0.000639685	0.000504226	0.000431657	0.000471937	0.000472109	0.000443821	0.000911568	0.000747438	0.000589976	0.000963066	0.000696898	0.000871209	0.00057051
	Oscillochloris	SZRS	0.0357986	0.000387013	0.000537454	0.000512261	0.000503356	0.000269469	0.000269864	0.000538148	0.000444199	0.000713173	0.000589921	0.000620221	0.000649881	0.000588108	0.000747438	0.000867086	0.000582747	0.000565798	0.000630237	0.000985426
	Rhodanobacter	SZRS	0.0172576	0.000274983	0.00040309	0.000423172	0.000623202	0.000718584	0.000693936	0.000700607	0.000504226	0.000300283	0.000387662	0.00043508	0.000364567	0.00081355	0.000661195	0.000563159	0.000852651	0.000786597	0.000806332	0.00057051
	Nitrococcus	SZRS	0.00211377	0.000183322	0.000453477	0.000512261	0.000659156	0.000538938	0.000449773	0.000639685	0.000588264	0.000431657	0.000455082	0.000555422	0.000451746	0.000725334	0.000675569	0.000616793	0.000699296	0.000689998	0.000667309	0.000622374
	Stigmatella	SZRS	0.0010017	0.000458304	0.000419886	0.000378628	0.000479386	0.000269469	0.000449773	0.000568609	0.000528237	0.000337819	0.000303388	0.00034251	0.00030909	0.000901766	0.000776185	0.000500586	0.000993737	0.000993597	0.000926818	0.000648307
	Gallionella	SZRS	0.0172576	0.000203691	0.000302318	0.00045658	0.000970757	0.000219567	0.000359819	0.000568609	0.000408183	0.000506728	0.000556211	0.000564679	0.000507224	0.000715532	0.000618074	0.00100117	0.000742236	0.000683098	0.000667309	0.000492713
	Terrimonas	SZRS	0.00419436	9.16609e-05	5.03863e-05	0.000111361	7.1908e-05	8.9823e-05	0.000308416	0.000690453	6.00269e-05	5.63031e-05	8.42744e-05	0.000101827	0.000150582	0.00032346	0.00116428	0.000250293	0.000276038	0.00158009	0.000685846	0.00427882
	Sulfuritalea	SZRS	0.000769829	0.000152768	0.000235136	0.000278403	0.000671141	0.000219567	0.000411221	0.000548301	0.000300134	0.00024398	0.000269678	0.000361024	0.000277388	0.00101939	0.000704316	0.000840269	0.00104281	0.0011109	0.00100096	0.000583476
	Dyadobacter	SZRS	0.0282026	0.000692549	0.000285522	0.000378628	0.000299616	0.000618781	0.000488325	0.00043661	0.000372167	0.000300283	0.000438227	0.000444337	0.000538925	0.000588108	0.000560578	0.000384378	0.000582747	0.000738298	0.000704382	0.00130958
	Microcoleus	SZRS	0.00143583	0.000600888	0.000436681	0.000412036	0.000371524	0.000239528	0.000372669	0.000375688	0.000432194	0.000506728	0.000421372	0.000462852	0.000515149	0.000578307	0.000876802	0.000670427	0.00055821	0.000696898	0.000583896	0.00097246
	Ramlibacter	SZRS	0.00143583	0.00011203	0.000218341	0.00025613	0.00051534	0.000169666	0.000501176	0.000619377	0.000300134	0.000225213	0.000235968	0.000305482	0.000261537	0.00113701	0.000790559	0.000724061	0.00112869	0.000910797	0.00108438	0.000492713
	Pseudonocardia	SZRS	0.000769829	0.000173137	0.000369499	0.000311811	0.000479386	0.000169666	0.000321267	0.000558455	0.000420188	0.000319051	0.000286533	0.00034251	0.000301164	0.00104879	0.000934297	0.00064361	0.00111029	0.000752098	0.000889746	0.000492713
	Niastella	SZRS	0.00143583	0.000315721	0.000134363	0.000211586	0.000155801	0.000239528	0.000269864	0.000548301	0.000192086	0.000168909	0.000235968	0.00024994	0.00030909	0.000401874	0.000934297	0.0003665	0.000380319	0.00177329	0.000676577	0.0023339
	Methylococcus	SZRS	0.0222313	0.000213875	0.000453477	0.000478853	0.000671141	0.000518978	0.000488325	0.000588916	0.000528237	0.00041289	0.000438227	0.000518394	0.00042797	0.000637117	0.000560578	0.000589976	0.000644089	0.000586498	0.000602432	0.000518645
	Dechloromonas	SZRS	0.000537553	0.000152768	0.000235136	0.000300675	0.000527325	0.000249508	0.000398371	0.000487379	0.000288129	0.000262748	0.000286533	0.000351767	0.000285313	0.00081355	0.000675569	0.000598915	0.000828114	0.0010488	0.000991696	0.000920595
	Amycolatopsis	SZRS	0.000537553	0.000213875	0.000352704	0.000367491	0.000455417	0.000229548	0.000346968	0.00051784	0.000408183	0.000319051	0.000320243	0.000361024	0.000332866	0.000931172	0.000776185	0.000563159	0.00101827	0.000745198	0.000871209	0.000544578
	Xanthomonas	SZRS	0.0136275	0.000376828	0.000369499	0.000378628	0.00051534	0.000688643	0.000616832	0.000548301	0.000456204	0.00024398	0.000303388	0.000388795	0.000348716	0.000666523	0.000560578	0.000420134	0.000705431	0.000689998	0.000695114	0.000596442
	Achromobacter	SZRS	0.00143583	0.000264798	0.000335909	0.000289539	0.000491371	0.00028943	0.000514026	0.000619377	0.000432194	0.000262748	0.000286533	0.00034251	0.000285313	0.000872361	0.000661195	0.000545281	0.00089559	0.000821097	0.000797064	0.000505679
	Stenotrophomonas	SZRS	0.0222313	0.000285167	0.000369499	0.000345219	0.000491371	0.000688643	0.000655384	0.000548301	0.00046821	0.00024398	0.000320243	0.000361024	0.000301164	0.00070573	0.000531831	0.000402256	0.000754504	0.000676198	0.000695114	0.000518645
	Thermogemmatispora	SZRS	0.0010017	0.000254614	0.000453477	0.000412036	0.000443432	0.000199607	0.000218461	0.000426457	0.000348156	0.000581799	0.000455082	0.000462852	0.000475522	0.000588108	0.000819307	0.000777695	0.00055821	0.000600298	0.000556091	0.000726103
	Acaryochloris	SZRS	0.000537553	0.000376828	0.000453477	0.000412036	0.000419463	0.000339332	0.000359819	0.000416303	0.000444199	0.000469193	0.000404517	0.000462852	0.000499299	0.000548901	0.000646821	0.000563159	0.000539808	0.000558898	0.000537555	0.000752036
	Solirubrobacter	SZRS	0.000537553	0.000152768	0.000268727	0.000289539	0.000323586	0.000129744	0.000218461	0.000375688	0.000300134	0.000281516	0.000337098	0.000323996	0.000277388	0.00113701	0.000963045	0.000527403	0.00117163	0.000683098	0.000982428	0.000453815
	Geothrix	SZRS	0.0136275	0.000295352	0.000419886	0.000412036	0.000575264	0.000349312	0.000424072	0.000609224	0.000540242	0.000375354	0.000404517	0.000379538	0.000340791	0.000617514	0.0006037	0.000509525	0.000637955	0.000614098	0.000602432	0.000414916
	Pseudanabaena	SZRS	0.000537553	0.000407382	0.000369499	0.000367491	0.00033557	0.00029941	0.000295565	0.00035538	0.000360161	0.000469193	0.000404517	0.00043508	0.000459672	0.000548901	0.00071869	0.000518464	0.000521405	0.000641698	0.000528286	0.000829832
	Ensifer	SZRS	0.00576186	0.000234245	0.000386295	0.0004009	0.000503356	0.000219567	0.000501176	0.00051784	0.000480215	0.000262748	0.000286533	0.000361024	0.000317015	0.00070573	0.00071869	0.000500586	0.000668626	0.000689998	0.000602432	0.000453815
	Nocardioides	SZRS	0.00576186	0.000203691	0.000369499	0.000467716	0.000371524	0.000249508	0.000475475	0.000548301	0.00031214	0.000281516	0.000303388	0.000314739	0.000269463	0.000823352	0.000646821	0.000420134	0.000877188	0.000524398	0.000871209	0.000376018
	Isosphaera	SZRS	0.00303786	0.000437935	0.000285522	0.000222722	0.000371524	0.000259489	0.00038552	0.000527994	0.00046821	0.000187677	0.000219113	0.00024994	0.000269463	0.000842955	0.000790559	0.000348622	0.000797443	0.000800397	0.000685846	0.000531611
	Brevundimonas	SZRS	0.0136275	0.000682364	0.000335909	0.000222722	0.000407478	0.000309391	0.000565429	0.000527994	0.000408183	0.000131374	0.000202259	0.000240683	0.000198134	0.000725334	0.000589326	0.000321805	0.000785175	0.000855597	0.000704382	0.000466781
	Calothrix	SZRS	0.000537553	0.000407382	0.000369499	0.000356355	0.000311601	0.000249508	0.000244163	0.00035538	0.000348156	0.000450425	0.000387662	0.000425823	0.000459672	0.000519496	0.000733064	0.00055422	0.000509137	0.000620998	0.000519018	0.000842799
	Rhizobacter	SZRS	0.00419436	0.000122215	0.00018475	0.000300675	0.000347555	0.000189626	0.000719637	0.000588916	0.000216097	0.000150142	0.000151694	0.000203655	0.000166433	0.000950775	0.000574952	0.000357561	0.000938529	0.000896997	0.00113999	0.000388984
	Alicyclobacillus	SZRS	0.000537553	0.000407382	0.000352704	0.000300675	0.00035954	0.000209587	0.000244163	0.00035538	0.000396177	0.000394122	0.000337098	0.000333253	0.000332866	0.000588108	0.000689943	0.000518464	0.000582747	0.000607198	0.000528286	0.000544578
	Solimonas	SZRS	0.0136275	0.000152768	0.000285522	0.000300675	0.000455417	0.000389233	0.000501176	0.000527994	0.000396177	0.000187677	0.000252823	0.000286968	0.000237761	0.000686127	0.000546205	0.000375439	0.000723833	0.000710698	0.000648773	0.000376018
	Limnochorda	SZRS	0.00143583	0.000264798	0.00040309	0.000345219	0.000443432	0.000219567	0.000231312	0.000406149	0.000396177	0.000487961	0.000404517	0.000407309	0.000388343	0.000539099	0.000574952	0.000581037	0.000527539	0.000489898	0.000481946	0.000440849
	Corallococcus	SZRS	0.00303786	0.000366644	0.000285522	0.00025613	0.000371524	0.000209587	0.000346968	0.00043661	0.000384172	0.000225213	0.000219113	0.000231426	0.00020606	0.000744937	0.000589326	0.000339683	0.000815846	0.000758998	0.000750723	0.000479747
	Terriglobus	SZRS	0.000537553	0.000193506	0.000201545	0.000189314	0.000311601	0.000139725	0.000231312	0.000426457	0.00031214	0.000262748	0.000252823	0.000268454	0.000285313	0.000607712	0.00090555	0.000625732	0.000576613	0.000814197	0.000556091	0.000700171
	Nitrolancea	SZRS	0.000537553	0.000193506	0.000302318	0.000267267	0.000323586	0.000149705	0.000179909	0.000406149	0.000324145	0.000450425	0.000353952	0.000379538	0.000388343	0.000539099	0.00071869	0.000607854	0.000521405	0.000565798	0.000500482	0.00063534
	Microbacterium	SZRS	0.0282026	0.00022406	0.000268727	0.000434308	0.000275647	0.000179646	0.000539728	0.000690453	0.000240108	0.000262748	0.000286533	0.000268454	0.000253612	0.000646919	0.00041684	0.000339683	0.000693162	0.000420899	0.000963891	0.000376018
	Tistrella	SZRS	0.0357986	0.000213875	0.00040309	0.000233858	0.000551294	0.000149705	0.000372669	0.000568609	0.000576258	0.000187677	0.000202259	0.000268454	0.000213985	0.000695928	0.000531831	0.000384378	0.000693162	0.000565798	0.000583896	0.000272289
	Thermobaculum	SZRS	0.000537553	0.000244429	0.000369499	0.000334083	0.000347555	0.000169666	0.00019276	0.000345227	0.000300134	0.000450425	0.000370807	0.000370281	0.000372493	0.000470487	0.000646821	0.000545281	0.000466198	0.000510598	0.000463409	0.000622374
	Anabaena	SZRS	0.000769829	0.000427751	0.000319113	0.000289539	0.000263663	0.000199607	0.000218461	0.000294458	0.000300134	0.00041289	0.000337098	0.000361024	0.000388343	0.000450883	0.000661195	0.000464829	0.000423258	0.000558898	0.000444873	0.000752036
	Phenylobacterium	SZRS	0.0136275	0.000417566	0.000251931	0.00020045	0.000395494	0.000149705	0.000398371	0.000609224	0.000360161	0.000131374	0.000168549	0.000212912	0.000174358	0.000646919	0.000503083	0.000303927	0.000705431	0.000779698	0.000667309	0.000376018
	Silvibacterium	SZRS	0.000537553	0.000173137	0.000218341	0.00020045	0.000311601	0.000139725	0.000205611	0.000375688	0.000276124	0.000262748	0.000252823	0.000259197	0.000277388	0.000539099	0.000891176	0.000607854	0.000490734	0.000758998	0.000472677	0.000648307
	Conexibacter	SZRS	0.00143583	0.00011203	0.000218341	0.000244994	0.000275647	0.000109784	0.000167059	0.000304612	0.000240108	0.000206445	0.000286533	0.00024994	0.000182284	0.000882163	0.000733064	0.000589976	0.000920127	0.000524398	0.000759991	0.000272289
	Candidatus Phaeomarinobacter	SZRS	0.0282026	0.000234245	0.000319113	0.000244994	0.000467402	0.000199607	0.000475475	0.000578762	0.000456204	0.000150142	0.000185404	0.00024994	0.000213985	0.000588108	0.000431214	0.000330744	0.000644089	0.000586498	0.000528286	0.000324153
	Amorphus	SZRS	0.0172576	0.000132399	0.000419886	0.000278403	0.000431448	0.000109784	0.00038552	0.00051784	0.000396177	0.000225213	0.000219113	0.000286968	0.00020606	0.000637117	0.000503083	0.000509525	0.000644089	0.000469198	0.000472677	0.00023339
	Thermus	SZRS	0.000537553	0.000234245	0.000302318	0.00025613	0.00033557	0.000199607	0.000218461	0.00035538	0.000324145	0.000356587	0.000303388	0.000314739	0.000317015	0.000499892	0.000546205	0.000464829	0.000509137	0.000510598	0.000463409	0.000492713
	Actinoplanes	SZRS	0.000537553	0.000193506	0.000251931	0.000289539	0.000287632	0.000159685	0.000244163	0.000375688	0.000252113	0.000262748	0.000269678	0.000286968	0.000261537	0.000627316	0.000546205	0.000384378	0.000687028	0.000476098	0.000630237	0.00040195
	Pandoraea	SZRS	0.0010017	0.000122215	0.00018475	0.00020045	0.000395494	0.000149705	0.000321267	0.000416303	0.000264118	0.000187677	0.000202259	0.000240683	0.000198134	0.000676325	0.000546205	0.000500586	0.000693162	0.000586498	0.0006117	0.000363052
	Azospira	SZRS	0.000537553	8.14764e-05	0.000117568	0.000155905	0.000407478	9.98034e-05	0.000218461	0.000365534	0.00015607	0.000150142	0.000168549	0.000231426	0.000166433	0.000725334	0.000503083	0.000661488	0.00074837	0.000821097	0.000667309	0.000414916
	Moorea	SZRS	0.000537553	0.000346274	0.000319113	0.000311811	0.000263663	0.000209587	0.000257013	0.000263997	0.000324145	0.000375354	0.000320243	0.00034251	0.000372493	0.000392072	0.000488709	0.000411195	0.000386453	0.000427799	0.000389264	0.00057051
	Aureimonas	SZRS	0.0172576	0.000264798	0.000369499	0.000278403	0.000347555	0.000219567	0.000462624	0.000446764	0.000372167	0.000168909	0.000202259	0.000259197	0.000198134	0.000558703	0.000459962	0.000321805	0.000570479	0.000469198	0.000481946	0.000298221
	Agrobacterium	SZRS	0.0222313	0.000346274	0.000302318	0.000378628	0.000443432	0.000199607	0.000424072	0.000395995	0.000360161	0.000206445	0.000219113	0.000259197	0.00022191	0.000470487	0.000459962	0.000312866	0.000472332	0.000489898	0.000426336	0.000350086
	Chelativorans	SZRS	0.00211377	0.000254614	0.000352704	0.000267267	0.000371524	0.000129744	0.000308416	0.000385842	0.000324145	0.00024398	0.000269678	0.000305482	0.000269463	0.000529298	0.000488709	0.000446951	0.000521405	0.000462299	0.000435605	0.000311187
	Roseomonas	SZRS	0.00576186	0.000193506	0.000268727	0.00020045	0.000407478	0.000109784	0.000295565	0.000507686	0.000360161	0.000168909	0.000168549	0.000212912	0.000166433	0.000676325	0.000474336	0.000402256	0.000699296	0.000531298	0.000556091	0.000272289
	Coleofasciculus	SZRS	0.0105612	0.000437935	0.000319113	0.000311811	0.000251678	0.000209587	0.000257013	0.000243689	0.000300134	0.000356587	0.000286533	0.000314739	0.000348716	0.000352865	0.000503083	0.000402256	0.00033738	0.000427799	0.000352191	0.000583476
	Lyngbya	SZRS	0.00211377	0.000417566	0.000268727	0.000289539	0.000239693	0.000279449	0.000282715	0.000274151	0.000288129	0.000281516	0.000269678	0.000305482	0.000317015	0.000401874	0.000459962	0.000348622	0.000386453	0.000427799	0.000398532	0.000609408
	Segetibacter	SZRS	0.00211377	0.00022406	0.000117568	0.000178178	0.000143816	0.000219567	0.000218461	0.000345227	0.00015607	0.000168909	0.000219113	0.000231426	0.000277388	0.000313658	0.000503083	0.000241354	0.000282172	0.000662398	0.000472677	0.00153
	Methylocystis	SZRS	0.00303786	0.00022406	0.000285522	0.000244994	0.000383509	0.000179646	0.000308416	0.000446764	0.000360161	0.000206445	0.000219113	0.000277711	0.000213985	0.000470487	0.000459962	0.000411195	0.000478466	0.000469198	0.000426336	0.000324153
	Fimbriimonas	SZRS	0.000537553	0.000203691	0.000201545	0.000178178	0.000227709	0.000179646	0.000218461	0.000284304	0.000240108	0.000206445	0.000219113	0.000222169	0.000237761	0.00043128	0.000618074	0.000321805	0.000472332	0.000648598	0.000500482	0.00073907
	Ferriphaselus	SZRS	0.0136275	0.00011203	0.00018475	0.000211586	0.000802972	0.000169666	0.000244163	0.000345227	0.000288129	0.000225213	0.000235968	0.000296225	0.00022191	0.00049009	0.000359345	0.000429073	0.000509137	0.000420899	0.000463409	0.000272289
	Arthrobacter	SZRS	0.000537553	0.000234245	0.000268727	0.000278403	0.000275647	0.000159685	0.000231312	0.000314766	0.000240108	0.000300283	0.000286533	0.000305482	0.000293239	0.000470487	0.000459962	0.000393317	0.000503003	0.000400199	0.000463409	0.000388984
	Stappia	SZRS	0.0445287	0.000132399	0.000369499	0.000267267	0.00035954	0.000149705	0.000488325	0.00043661	0.000348156	0.000150142	0.000151694	0.000212912	0.000150582	0.000539099	0.000431214	0.000294988	0.000539808	0.000434699	0.000565359	0.000220424
	Chthonomonas	SZRS	0.000537553	0.000254614	0.000235136	0.000211586	0.000275647	0.000169666	0.00019276	0.000294458	0.000276124	0.000262748	0.000235968	0.000240683	0.000253612	0.000421478	0.000574952	0.000375439	0.000423258	0.000524398	0.000398532	0.000544578
	Elioraea	SZRS	0.0136275	0.000132399	0.000268727	0.000178178	0.000395494	0.000119764	0.000269864	0.000477225	0.000420188	0.000150142	0.000134839	0.000175884	0.000142657	0.000646919	0.000431214	0.000312866	0.000644089	0.000476098	0.000546823	0.000207458
	Thermomicrobium	SZRS	0.000537553	0.000132399	0.000268727	0.00025613	0.00033557	0.000129744	0.000154208	0.00035538	0.000264118	0.000337819	0.000269678	0.000296225	0.000293239	0.00043128	0.000503083	0.000482707	0.000429393	0.000379499	0.000398532	0.00040195
	Thermaerobacter	SZRS	0.0010017	0.000183322	0.000251931	0.00020045	0.000323586	0.000179646	0.000179909	0.000324919	0.000336151	0.00024398	0.000219113	0.000212912	0.000190209	0.000558703	0.000503083	0.000384378	0.000552076	0.000476098	0.000472677	0.000324153
	Salinibacter	SZRS	0.000769829	0.000244429	0.000218341	0.00020045	0.000299616	0.000229548	0.000244163	0.000314766	0.000396177	0.000225213	0.000235968	0.00024994	0.000269463	0.000450883	0.000459962	0.000321805	0.000441661	0.000441599	0.000398532	0.000453815
	Curvibacter	SZRS	0.00143583	0.000183322	0.00018475	0.000233858	0.000311601	0.000159685	0.000398371	0.000416303	0.000180081	0.000168909	0.000185404	0.000240683	0.00022191	0.000509694	0.000402467	0.000339683	0.000503003	0.000496798	0.000528286	0.000427882
	Belnapia	SZRS	0.0222313	0.000142584	0.000235136	0.000167042	0.000371524	9.98034e-05	0.000295565	0.000588916	0.000348156	0.000131374	0.000134839	0.000166627	0.000134731	0.000637117	0.000431214	0.00027711	0.000650223	0.000462299	0.000546823	0.000207458
	Terracidiphilus	SZRS	0.000537553	0.000193506	0.00018475	0.000155905	0.000251678	0.000119764	0.000167059	0.000324919	0.000228102	0.000206445	0.000219113	0.000222169	0.000229836	0.000450883	0.000646821	0.000446951	0.000417124	0.000593398	0.0004078	0.000518645
	Aminobacter	SZRS	0.0136275	0.000152768	0.000335909	0.00025613	0.000323586	0.000139725	0.000372669	0.000385842	0.00031214	0.000168909	0.000185404	0.000240683	0.000190209	0.000509694	0.00041684	0.000303927	0.000503003	0.000441599	0.000435605	0.000272289
	Rudaea	SZRS	0.0136275	0.000101845	0.000201545	0.000211586	0.00033557	0.000399214	0.000398371	0.000395995	0.000264118	0.000131374	0.000185404	0.000240683	0.00020606	0.00043128	0.000373719	0.000303927	0.000441661	0.000441599	0.000454141	0.000363052
	Diplosphaera	SZRS	0.000769829	0.000387013	0.000151159	0.000155905	0.000143816	0.000279449	0.000321267	0.000274151	0.000228102	0.000131374	0.000185404	0.000175884	0.000198134	0.00043128	0.000402467	0.000330744	0.000490734	0.000531298	0.000472677	0.000531611
	Truepera	SZRS	0.00143583	0.000193506	0.000251931	0.000267267	0.000239693	0.000389233	0.00019276	0.000263997	0.000288129	0.00024398	0.000219113	0.000240683	0.000245687	0.000421478	0.000373719	0.000339683	0.000423258	0.000358799	0.000417068	0.000427882
	Pseudogulbenkiania	SZRS	0.0010017	0.000101845	0.000151159	0.000178178	0.000347555	0.000149705	0.000231312	0.000345227	0.000252113	0.000168909	0.000185404	0.000231426	0.000190209	0.000529298	0.000459962	0.000429073	0.000527539	0.000489898	0.000500482	0.000324153
	Candidatus Acetothermum	SZRS	0.0357986	0.00022406	0.000235136	0.000233858	0.000287632	0.000179646	0.000167059	0.000294458	0.000240108	0.000337819	0.000303388	0.000323996	0.000348716	0.000294054	0.00041684	0.000420134	0.000288306	0.000344999	0.00030585	0.000518645
	Aneurinibacillus	SZRS	0.0282026	0.000376828	0.000268727	0.000244994	0.000239693	0.000159685	0.000167059	0.000233536	0.000276124	0.000375354	0.000303388	0.000296225	0.000317015	0.000313658	0.00041684	0.000384378	0.000300575	0.000358799	0.000296582	0.00040195
	Granulicella	SZRS	0.000537553	0.000162953	0.000151159	0.000144769	0.000203739	8.9823e-05	0.000141357	0.000294458	0.000216097	0.000187677	0.000185404	0.000185141	0.000198134	0.000411676	0.000689943	0.000420134	0.000380319	0.000607198	0.000491214	0.000544578
	Hydrogenophaga	SZRS	0.00786903	0.000101845	0.00018475	0.000222722	0.000287632	0.000109784	0.000514026	0.000406149	0.000180081	0.000131374	0.000168549	0.000194398	0.000158507	0.000529298	0.000344971	0.000339683	0.000539808	0.000455399	0.000556091	0.000259323
	Ideonella	SZRS	0.0282026	0.00011203	0.000167954	0.00025613	0.000239693	0.000109784	0.000642533	0.00043661	0.000132059	9.38386e-05	0.000101129	0.000120341	0.00010303	0.00059791	0.000316224	0.000205598	0.000570479	0.000551998	0.000704382	0.000207458
	Fibrisoma	SZRS	0.00143583	0.000305536	0.000151159	0.000178178	0.000167785	0.000239528	0.000218461	0.000263997	0.000216097	0.000168909	0.000219113	0.000231426	0.000269463	0.000372469	0.000388093	0.000259232	0.000361917	0.000469198	0.0004078	0.000752036
	Trichodesmium	SZRS	0.0172576	0.000682364	0.000167954	0.000155905	0.000143816	0.000199607	0.000179909	0.000142152	0.00015607	0.000281516	0.000235968	0.000259197	0.000285313	0.000303856	0.000330598	0.000232415	0.000306709	0.000407099	0.000361459	0.000596442
	Gloeocapsa	SZRS	0.000537553	0.00022406	0.000251931	0.000267267	0.000227709	0.000169666	0.000179909	0.000223382	0.000276124	0.000281516	0.000235968	0.000268454	0.000285313	0.000313658	0.00041684	0.000312866	0.000300575	0.000365699	0.00030585	0.000453815
	Thiomonas	SZRS	0.00419436	0.000152768	0.000218341	0.000244994	0.000311601	0.000249508	0.000295565	0.000335073	0.000228102	0.000187677	0.000235968	0.000268454	0.00022191	0.000372469	0.00030185	0.000321805	0.000374185	0.000344999	0.000370727	0.000285255
	Bacteriovorax	SZRS	0.0010017	0.000274983	0.00018475	0.000178178	0.000215724	0.000219567	0.000269864	0.000192921	0.000228102	0.000187677	0.000202259	0.000212912	0.000213985	0.000372469	0.000330598	0.000232415	0.000435527	0.000441599	0.000342923	0.000466781
	Adhaeribacter	SZRS	0.0357986	0.000366644	0.000151159	0.00020045	0.000143816	0.000279449	0.000205611	0.000182767	0.000168075	0.000187677	0.000252823	0.000259197	0.000332866	0.000294054	0.00030185	0.000250293	0.00026377	0.000365699	0.000333655	0.000661273
	Solitalea	SZRS	0.0222313	0.000315721	0.000134363	0.000178178	0.000143816	0.000319371	0.000205611	0.000203075	0.000180081	0.000150142	0.000219113	0.000222169	0.000269463	0.000245045	0.000316224	0.000214537	0.000233099	0.000434699	0.000342923	0.000816866
	Aphanocapsa	SZRS	0.0222313	0.000101845	0.000100773	0.000111361	0.000119847	0.00058884	0.000308416	0.000233536	0.000204091	7.50708e-05	0.000117984	0.000166627	0.000198134	0.000372469	0.000287476	0.000143024	0.000355782	0.000365699	0.0004078	0.000868731
	Collimonas	SZRS	0.000537553	0.000132399	0.000134363	0.000155905	0.000239693	0.000139725	0.000218461	0.000263997	0.000180081	0.000150142	0.000185404	0.000194398	0.000174358	0.000450883	0.000431214	0.000357561	0.000441661	0.000441599	0.000426336	0.000350086
	Salisaeta	SZRS	0.00143583	0.000213875	0.000167954	0.000144769	0.000251678	0.000189626	0.000218461	0.000243689	0.000324145	0.000168909	0.000168549	0.000203655	0.00020606	0.000401874	0.000359345	0.000241354	0.00041099	0.000386399	0.000361459	0.000388984
	Micromonospora	SZRS	0.000769829	0.000152768	0.000218341	0.000178178	0.000203739	0.000139725	0.000205611	0.000263997	0.000228102	0.000168909	0.000185404	0.000194398	0.000174358	0.00049009	0.000359345	0.000232415	0.000533674	0.000351899	0.000481946	0.000285255
	Prosthecomicrobium	SZRS	0.0282026	0.000132399	0.000268727	0.000211586	0.000299616	0.000119764	0.000321267	0.000375688	0.000300134	0.000112606	0.000134839	0.000166627	0.000110955	0.000450883	0.000359345	0.000250293	0.000453929	0.000365699	0.000379996	0.00016856
	Pseudorhodoferax	SZRS	0.00419436	7.12918e-05	0.000151159	0.000178178	0.000251678	8.9823e-05	0.000308416	0.000314766	0.00015607	0.000112606	0.000117984	0.000148112	0.000142657	0.000539099	0.000344971	0.000250293	0.00055821	0.000482998	0.000537555	0.000220424
	Sediminibacterium	SZRS	0.00303786	0.000142584	8.39772e-05	0.000122497	9.58773e-05	0.000169666	0.000179909	0.000304612	9.6043e-05	9.38386e-05	0.000134839	0.000138855	0.000182284	0.000196036	0.00041684	0.000178781	0.000184025	0.000538198	0.000342923	0.00133551
	Pelomonas	SZRS	0.00211377	0.00011203	0.000134363	0.000178178	0.000203739	0.000129744	0.000372669	0.000284304	0.00015607	0.000112606	0.000134839	0.000148112	0.000134731	0.000460685	0.000344971	0.000232415	0.000466198	0.000482998	0.000472677	0.000285255
	Thermorudis	SZRS	0.000537553	0.000122215	0.000235136	0.000189314	0.000239693	0.000109784	0.000115656	0.000243689	0.000216097	0.000262748	0.000202259	0.000212912	0.000213985	0.000352865	0.00041684	0.0003665	0.000355782	0.000338099	0.000324386	0.000324153
	Cephaloticoccus	SZRS	0.000769829	0.000193506	5.03863e-05	6.68166e-05	9.58773e-05	0.000219567	0.000295565	0.000233536	0.000204091	3.75354e-05	6.74195e-05	8.33133e-05	8.71791e-05	0.000558703	0.000359345	0.000241354	0.000595015	0.000462299	0.000519018	0.000427882
	Noviherbaspirillum	SZRS	0.0010017	0.000101845	0.000151159	0.000167042	0.000275647	8.9823e-05	0.000205611	0.000274151	0.00015607	0.000150142	0.000151694	0.000175884	0.000142657	0.000480289	0.000344971	0.0003665	0.0004846	0.000393299	0.000426336	0.000246357
	Azohydromonas	SZRS	0.00419436	7.12918e-05	0.000117568	0.000189314	0.000215724	7.98427e-05	0.000411221	0.000335073	0.000108048	9.38386e-05	0.000101129	0.000129598	0.000110955	0.000519496	0.00030185	0.000223476	0.000515271	0.000427799	0.000593164	0.000220424
	Asticcacaulis	SZRS	0.00576186	0.000346274	0.00018475	0.000155905	0.000215724	0.000149705	0.000257013	0.000263997	0.000204091	0.000112606	0.000151694	0.000175884	0.000174358	0.000333261	0.00030185	0.000214537	0.000368051	0.000420899	0.000352191	0.000298221
	Rhodoferax	SZRS	0.00211377	0.000101845	0.000151159	0.000178178	0.000287632	0.000149705	0.000257013	0.000294458	0.000180081	0.000168909	0.000185404	0.000194398	0.000166433	0.000343063	0.000287476	0.000357561	0.000355782	0.000324299	0.000370727	0.000259323
	Comamonas	SZRS	0.000537553	0.00011203	0.000151159	0.000144769	0.000227709	0.000149705	0.000244163	0.000253843	0.00015607	0.000131374	0.000134839	0.000166627	0.000142657	0.000411676	0.000316224	0.000259232	0.000429393	0.000400199	0.000398532	0.000285255
	Chlorogloeopsis	SZRS	0.000537553	0.000173137	0.00018475	0.000178178	0.00017977	0.000109784	0.000128507	0.000192921	0.000204091	0.00024398	0.000202259	0.000203655	0.000237761	0.000274451	0.000388093	0.000303927	0.000245367	0.000317399	0.000250241	0.000414916
	Actinomadura	SZRS	0.00419436	9.16609e-05	0.000167954	0.000155905	0.000239693	9.98034e-05	0.000179909	0.000274151	0.000228102	0.000131374	0.000134839	0.000138855	0.000118881	0.000470487	0.00030185	0.000223476	0.000509137	0.000317399	0.000426336	0.000181526
	Phormidium	SZRS	0.0357986	0.000142584	0.000218341	0.000144769	0.000311601	6.98624e-05	0.00019276	0.000284304	0.000396177	0.000112606	0.000117984	0.00015737	0.000134731	0.00038227	0.000287476	0.000178781	0.000355782	0.000317399	0.000342923	0.00023339
	Chitinophaga	SZRS	0.00303786	0.000213875	0.000100773	0.000144769	0.000107862	0.000199607	0.000179909	0.000182767	0.000132059	0.000112606	0.000151694	0.000166627	0.00020606	0.00021564	0.000287476	0.000178781	0.000214696	0.000393299	0.000361459	0.000777968
	Cesiribacter	SZRS	0.00786903	0.000132399	0.000117568	0.000155905	0.000131831	0.000259489	0.000269864	0.000182767	0.00015607	0.000131374	0.000185404	0.000203655	0.000253612	0.000294054	0.000229981	0.00018772	0.00026377	0.000282899	0.000342923	0.000544578
	Aromatoleum	SZRS	0.000537553	6.11073e-05	0.000134363	0.000133633	0.000227709	0.000119764	0.000179909	0.000223382	0.00015607	0.000131374	0.000117984	0.000148112	0.000118881	0.000392072	0.000316224	0.000321805	0.000386453	0.000400199	0.000389264	0.000259323
	Nodosilinea	SZRS	0.000537553	0.000142584	0.000218341	0.000178178	0.000203739	0.000129744	0.000141357	0.000192921	0.000204091	0.000225213	0.000185404	0.000212912	0.000213985	0.000264649	0.000316224	0.000259232	0.000257636	0.000275999	0.000240973	0.000337119
	Leptospirillum	SZRS	0.000537553	0.000162953	0.00018475	0.000155905	0.00017977	9.98034e-05	0.000115656	0.000192921	0.000192086	0.000206445	0.000185404	0.000194398	0.000190209	0.000264649	0.000373719	0.000321805	0.000239233	0.000351899	0.000240973	0.000324153
	Xanthobacter	SZRS	0.00303786	0.000162953	0.000167954	0.000144769	0.000227709	7.98427e-05	0.000218461	0.000284304	0.000228102	0.000131374	0.000117984	0.00015737	0.000118881	0.000362667	0.00030185	0.000268171	0.000386453	0.000324299	0.000315118	0.00016856
	Symbiobacterium	SZRS	0.000769829	0.000183322	0.00018475	0.000167042	0.000203739	0.000119764	0.000128507	0.000203075	0.000228102	0.000206445	0.000185404	0.000166627	0.000158507	0.00032346	0.000316224	0.000232415	0.000306709	0.000275999	0.000287314	0.000220424
	Pusillimonas	SZRS	0.000537553	5.09227e-05	0.000117568	8.90888e-05	0.000203739	4.99017e-05	0.000115656	0.000213228	0.000120054	0.000131374	0.000117984	0.000148112	0.000134731	0.000392072	0.000459962	0.000429073	0.000349648	0.000386399	0.000287314	0.000298221
	Methylogaea	SZRS	0.0172576	0.000101845	0.00018475	0.000211586	0.000275647	0.000179646	0.000179909	0.000233536	0.000192086	0.000187677	0.000185404	0.000231426	0.000182284	0.000235243	0.000229981	0.000250293	0.000239233	0.000241499	0.000231705	0.00023339
	Nocardiopsis	SZRS	0.0010017	0.000142584	0.000151159	0.000155905	0.000167785	0.000119764	0.000167059	0.000213228	0.000180081	0.000150142	0.000168549	0.000166627	0.000142657	0.000362667	0.000273102	0.000196659	0.000404856	0.000262199	0.000352191	0.000194492
	Leptothrix	SZRS	0.0136275	6.11073e-05	0.000134363	0.000155905	0.000191755	7.98427e-05	0.000449773	0.000253843	0.000108048	7.50708e-05	6.74195e-05	9.25703e-05	7.13284e-05	0.000362667	0.000244355	0.000169842	0.000374185	0.000358799	0.000463409	0.000194492
	Pelagibacterium	SZRS	0.0222313	0.000499043	0.000117568	0.000111361	0.000251678	4.99017e-05	0.000167059	0.000203075	0.000204091	7.50708e-05	8.42744e-05	0.000111084	9.51045e-05	0.000313658	0.00030185	0.000214537	0.000343514	0.000310499	0.000250241	0.000181526
	Corynebacterium	SZRS	0.000537553	0.000173137	0.000201545	0.000189314	0.00017977	0.000179646	0.00019276	0.000192921	0.000180081	0.000168909	0.000185404	0.000175884	0.000190209	0.000254847	0.000229981	0.000205598	0.000269904	0.000213899	0.000250241	0.00023339
	Hydrocarboniphaga	SZRS	0.00419436	7.12918e-05	0.000134363	0.000144769	0.000215724	0.000189626	0.000231312	0.000243689	0.000192086	7.50708e-05	0.000117984	0.000138855	0.00010303	0.00032346	0.000287476	0.000196659	0.000349648	0.000344999	0.00030585	0.000194492
	Gordonia	SZRS	0.00143583	0.00011203	0.000151159	0.000155905	0.000191755	9.98034e-05	0.000167059	0.000223382	0.000180081	0.000131374	0.000134839	0.000148112	0.000126806	0.000372469	0.000258728	0.000205598	0.000398722	0.000262199	0.000352191	0.000181526
	Balneola	SZRS	0.00419436	0.000213875	0.000151159	0.000122497	0.000167785	0.000219567	0.000205611	0.000182767	0.000228102	0.000150142	0.000151694	0.000175884	0.000190209	0.000235243	0.000244355	0.00018772	0.000233099	0.000241499	0.000222436	0.000298221
	Chitinimonas	SZRS	0.000537553	7.12918e-05	0.000100773	0.000111361	0.000215724	8.9823e-05	0.000179909	0.000213228	0.000144065	7.50708e-05	8.42744e-05	0.000129598	9.51045e-05	0.000401874	0.000287476	0.000241354	0.00041099	0.000358799	0.000389264	0.000220424
	Jiangella	SZRS	0.000537553	7.12918e-05	0.000134363	0.000144769	0.000167785	0.000119764	0.000141357	0.000172613	0.000144065	0.000150142	0.000151694	0.000166627	0.000150582	0.000362667	0.000316224	0.000223476	0.000368051	0.000269099	0.000342923	0.000220424
	Chromobacterium	SZRS	0.0010017	0.000122215	0.000134363	0.000133633	0.000215724	0.000159685	0.00019276	0.000213228	0.000180081	0.000112606	0.000117984	0.000148112	0.000126806	0.00032346	0.000229981	0.000196659	0.00033738	0.000289799	0.000315118	0.000220424
	Nitrobacter	SZRS	0.000769829	0.000101845	0.000151159	0.000133633	0.000167785	7.98427e-05	0.000167059	0.000233536	0.00015607	0.000150142	0.000134839	0.000166627	0.000134731	0.000294054	0.000316224	0.000303927	0.000306709	0.000317399	0.000250241	0.000194492
	Methylovulum	SZRS	0.0222313	0.000132399	0.000151159	0.000178178	0.000203739	0.000199607	0.000167059	0.000233536	0.000168075	0.000187677	0.000185404	0.000222169	0.000182284	0.000205838	0.000215607	0.000241354	0.000202428	0.000227699	0.000194632	0.000259323
	Limnohabitans	SZRS	0.0010017	8.14764e-05	0.000117568	0.000111361	0.000191755	7.98427e-05	0.000218461	0.000213228	0.000108048	0.000112606	0.000101129	0.000120341	0.00010303	0.000392072	0.000330598	0.000250293	0.000374185	0.000331199	0.000324386	0.000194492
	Niveispirillum	SZRS	0.0222313	0.000132399	0.000167954	0.000111361	0.000263663	7.98427e-05	0.000205611	0.000274151	0.000276124	7.50708e-05	8.42744e-05	0.000120341	0.00010303	0.00032346	0.000244355	0.000169842	0.000331246	0.000296699	0.000287314	0.000155594
	Aquincola	SZRS	0.0172576	7.12918e-05	8.39772e-05	0.000178178	0.000143816	5.9882e-05	0.000411221	0.000284304	8.40376e-05	3.75354e-05	5.05646e-05	6.47992e-05	4.75522e-05	0.00043128	0.000215607	0.000116207	0.000423258	0.000331199	0.000528286	0.000129661
	Marinithermus	SZRS	0.0010017	0.000142584	0.000167954	0.000155905	0.000215724	0.000129744	0.000141357	0.000192921	0.000216097	0.000187677	0.000151694	0.000166627	0.000158507	0.000254847	0.000258728	0.000232415	0.000257636	0.000227699	0.000231705	0.000194492
	Geitlerinema	SZRS	0.000537553	0.000193506	0.000167954	0.000144769	0.000155801	0.000129744	0.000141357	0.000172613	0.000168075	0.000150142	0.000134839	0.00015737	0.000174358	0.000245045	0.000258728	0.000196659	0.000245367	0.000262199	0.000231705	0.000285255
	Azorhizobium	SZRS	0.00576186	0.000132399	0.000151159	0.000122497	0.000203739	8.9823e-05	0.000205611	0.000253843	0.000216097	9.38386e-05	0.000101129	0.000129598	8.71791e-05	0.000313658	0.000258728	0.000214537	0.00033738	0.000282899	0.000268777	0.000142627
	Duganella	SZRS	0.000537553	0.000122215	0.000100773	0.000100225	0.000167785	0.000119764	0.000167059	0.000192921	0.000144065	0.000112606	0.000117984	0.000138855	0.000134731	0.000303856	0.000258728	0.000196659	0.000318977	0.000303599	0.000287314	0.000246357
	Cohnella	SZRS	0.000537553	0.000193506	0.000134363	0.000111361	0.000131831	7.98427e-05	7.7104e-05	0.000131998	0.000144065	0.000187677	0.000151694	0.000148112	0.000166433	0.000235243	0.000330598	0.00027711	0.00022083	0.000275999	0.0002039	0.000311187
	Streptacidiphilus	SZRS	0.000537553	9.16609e-05	0.000134363	0.000144769	0.000155801	7.98427e-05	0.000128507	0.000192921	0.000144065	0.000112606	0.000117984	0.000120341	0.000110955	0.000343063	0.000273102	0.000196659	0.000368051	0.000262199	0.000315118	0.000207458
	Synechocystis	SZRS	0.000537553	0.000162953	0.000151159	0.000155905	0.000143816	0.000109784	0.000115656	0.000152306	0.00015607	0.000168909	0.000151694	0.000175884	0.000182284	0.000205838	0.000273102	0.000232415	0.000202428	0.000234599	0.000213168	0.000311187
	Planktothricoides	SZRS	0.0282026	0.000234245	0.00018475	0.000155905	0.000143816	0.000119764	0.000128507	0.000121845	0.000168075	0.000187677	0.000168549	0.000175884	0.000190209	0.000176433	0.000244355	0.00018772	0.000171757	0.000213899	0.000213168	0.000298221
	Candidatus Omnitrophus	SZRS	0.0445287	0.000468489	0.000134363	0.000100225	7.1908e-05	7.98427e-05	6.42533e-05	6.09224e-05	8.40376e-05	0.000225213	0.000168549	0.000138855	0.000174358	0.000186234	0.000215607	0.000134085	0.000208562	0.000289799	0.000185364	0.000492713
	Acidiphilium	SZRS	0.00786903	0.000132399	0.00018475	0.000144769	0.00017977	0.000119764	0.000179909	0.000203075	0.000204091	0.000150142	0.000117984	0.000148112	0.000134731	0.000245045	0.000258728	0.000160902	0.000245367	0.000220799	0.000222436	0.000181526
	Nonomuraea	SZRS	0.0010017	9.16609e-05	0.000134363	0.000133633	0.000155801	8.9823e-05	0.000128507	0.000182767	0.000132059	0.000131374	0.000134839	0.000138855	0.000126806	0.000333261	0.000258728	0.000178781	0.000355782	0.000234599	0.00030585	0.00016856
	Arthrospira	SZRS	0.000537553	0.000193506	0.000134363	0.000122497	0.000119847	9.98034e-05	0.000115656	0.000121845	0.00015607	0.000150142	0.000151694	0.00015737	0.000166433	0.000205838	0.000244355	0.000214537	0.000214696	0.000241499	0.000213168	0.000285255
	Herminiimonas	SZRS	0.0010017	5.09227e-05	8.39772e-05	0.000100225	0.000191755	0.000119764	0.000141357	0.000182767	9.6043e-05	0.000112606	0.000101129	0.000129598	0.000110955	0.000294054	0.000244355	0.000286049	0.000306709	0.000275999	0.000287314	0.000181526
	Rhodomicrobium	SZRS	0.0282026	0.000122215	0.000218341	0.000133633	0.00017977	8.9823e-05	0.00019276	0.000192921	0.000168075	9.38386e-05	0.000101129	0.000148112	0.000118881	0.000225442	0.000273102	0.000160902	0.000245367	0.000255299	0.0002039	0.000129661
	Chroococcidiopsis	SZRS	0.000769829	0.000122215	0.000134363	0.000144769	0.000119847	9.98034e-05	8.99546e-05	0.000131998	0.000144065	0.000187677	0.000151694	0.000166627	0.000174358	0.000196036	0.000273102	0.000196659	0.000184025	0.000227699	0.000194632	0.000285255
	Methylocapsa	SZRS	0.000769829	9.16609e-05	0.000100773	0.000100225	0.000155801	6.98624e-05	0.000128507	0.000213228	0.000168075	9.38386e-05	0.000101129	0.000120341	0.00010303	0.000264649	0.00030185	0.000250293	0.000269904	0.000282899	0.000231705	0.00016856
	Methylosinus	SZRS	0.000537553	9.16609e-05	0.000100773	8.90888e-05	0.000143816	5.9882e-05	0.000115656	0.000182767	0.000144065	7.50708e-05	8.42744e-05	0.000111084	8.71791e-05	0.000313658	0.000359345	0.000214537	0.000306709	0.000303599	0.000222436	0.000207458
	Azovibrio	SZRS	0.000537553	6.11073e-05	6.71817e-05	8.90888e-05	0.000167785	8.9823e-05	0.000115656	0.000152306	0.000108048	7.50708e-05	8.42744e-05	0.000101827	7.13284e-05	0.000303856	0.000215607	0.000214537	0.000318977	0.000351899	0.000296582	0.000207458
	Methylopila	SZRS	0.0136275	9.16609e-05	0.000151159	0.000100225	0.000155801	8.9823e-05	0.000218461	0.000213228	0.000168075	7.50708e-05	8.42744e-05	0.000111084	8.71791e-05	0.000254847	0.000215607	0.000151963	0.00026377	0.000220799	0.000222436	0.000116695
	Patulibacter	SZRS	0.00303786	6.11073e-05	0.000100773	0.000100225	0.000119847	5.9882e-05	8.99546e-05	0.000142152	0.000120054	9.38386e-05	0.000117984	0.000101827	7.13284e-05	0.000362667	0.000258728	0.000134085	0.000380319	0.000227699	0.000315118	0.000116695
	Methylobacillus	SZRS	0.00143583	4.07382e-05	8.39772e-05	8.90888e-05	0.00017977	8.9823e-05	0.00019276	0.000182767	0.000108048	9.38386e-05	0.000101129	0.000129598	9.51045e-05	0.000245045	0.000201233	0.000205598	0.000257636	0.000255299	0.000231705	0.00016856
	Crinalium	SZRS	0.00419436	0.000162953	0.000134363	0.000111361	9.58773e-05	7.98427e-05	7.7104e-05	9.13835e-05	0.000108048	0.000131374	0.000117984	0.000120341	0.000126806	0.000137225	0.000574952	0.000151963	0.000128818	0.000172499	0.000139023	0.00023339
	Cyanobium	SZRS	0.000537553	8.14764e-05	0.000117568	8.90888e-05	0.000119847	0.000109784	0.000102805	0.000152306	0.000144065	9.38386e-05	0.000101129	0.000101827	9.51045e-05	0.000235243	0.000244355	0.000160902	0.000245367	0.000255299	0.000231705	0.000194492
	Chelatococcus	SZRS	0.00786903	8.14764e-05	0.000151159	0.000111361	0.000155801	5.9882e-05	0.000154208	0.000192921	0.000168075	7.50708e-05	8.42744e-05	0.000101827	7.13284e-05	0.000264649	0.000215607	0.000160902	0.000269904	0.000220799	0.000231705	0.000103729
	Blastococcus	SZRS	0.0222313	5.09227e-05	0.000117568	0.000100225	0.000155801	5.9882e-05	0.000141357	0.000182767	0.00015607	7.50708e-05	8.42744e-05	9.25703e-05	7.13284e-05	0.00032346	0.000186859	0.000125146	0.000368051	0.000172499	0.000296582	9.07629e-05
	Uliginosibacterium	SZRS	0.000537553	0.000101845	6.71817e-05	0.000100225	0.000155801	8.9823e-05	0.000128507	0.000152306	0.000108048	7.50708e-05	8.42744e-05	0.000101827	8.71791e-05	0.000225442	0.000186859	0.000196659	0.000233099	0.000310499	0.000240973	0.000194492
	Salinarimonas	SZRS	0.0222313	9.16609e-05	0.000151159	0.000111361	0.000155801	7.98427e-05	0.000167059	0.000203075	0.000180081	7.50708e-05	6.74195e-05	9.25703e-05	7.13284e-05	0.000245045	0.000201233	0.000151963	0.000251501	0.000193199	0.000213168	0.000103729
	Paramesorhizobium	SZRS	0.0172576	9.16609e-05	0.000167954	0.000133633	0.000155801	5.9882e-05	0.000179909	0.000182767	0.00015607	7.50708e-05	8.42744e-05	0.000111084	7.92537e-05	0.000235243	0.000201233	0.000134085	0.000226965	0.000200099	0.000213168	0.000116695
	Serratia	SZRS	0.00419436	0.000162953	0.000134363	0.000133633	0.000155801	0.000129744	0.000154208	0.000142152	0.000132059	0.000112606	0.000117984	0.000138855	0.000126806	0.000166631	0.000158112	0.000151963	0.000171757	0.000165599	0.000176095	0.000155594
	Planktothrix	SZRS	0.00211377	0.000183322	0.000134363	0.000122497	8.38926e-05	7.98427e-05	0.000102805	0.000101537	9.6043e-05	0.000131374	0.000117984	0.000129598	0.000134731	0.000156829	0.000215607	0.000160902	0.000159489	0.000193199	0.000176095	0.000272289
	Mastigocladopsis	SZRS	0.000537553	0.00011203	0.000100773	0.000100225	9.58773e-05	5.9882e-05	7.7104e-05	0.000111691	0.000108048	0.000150142	0.000117984	0.000129598	0.000142657	0.000186234	0.000258728	0.000196659	0.000153354	0.000200099	0.000157559	0.000285255
	Saccharothrix	SZRS	0.000769829	8.14764e-05	0.000100773	0.000111361	0.000119847	7.98427e-05	0.000115656	0.000142152	0.000120054	9.38386e-05	0.000101129	0.000111084	0.000110955	0.000245045	0.000201233	0.000134085	0.000269904	0.000206999	0.000231705	0.000155594
	Rivularia	SZRS	0.00419436	0.000132399	0.000134363	0.000144769	0.000107862	0.000119764	0.000102805	0.000111691	0.000144065	0.000150142	0.000134839	0.000138855	0.000150582	0.000147027	0.000172486	0.000151963	0.00014722	0.000158699	0.000148291	0.000220424
	Cylindrospermum	SZRS	0.00143583	0.000162953	0.000117568	0.000100225	9.58773e-05	7.98427e-05	7.7104e-05	0.000101537	0.000108048	0.000131374	0.000101129	0.000120341	0.000134731	0.000166631	0.000258728	0.000151963	0.000159489	0.000206999	0.000157559	0.000285255
	Simkania	SZRS	0.0136275	7.12918e-05	6.71817e-05	3.34083e-05	3.5954e-05	1.99607e-05	0.000115656	8.12298e-05	8.40376e-05	5.63031e-05	6.74195e-05	7.40562e-05	0.000110955	0.000225442	0.000158112	6.25732e-05	0.000110415	0.000413999	0.000500482	0.000414916
	Turneriella	SZRS	0.0105612	0.000244429	0.000100773	0.000111361	0.000107862	8.9823e-05	0.000102805	9.13835e-05	0.000120054	0.000112606	0.000117984	0.000129598	0.000166433	0.000166631	0.000172486	0.000125146	0.000171757	0.000193199	0.000166827	0.000207458
	Aquabacterium	SZRS	0.0136275	5.09227e-05	8.39772e-05	0.000133633	0.000131831	7.98427e-05	0.000231312	0.000172613	8.40376e-05	7.50708e-05	8.42744e-05	9.25703e-05	7.13284e-05	0.000205838	0.000158112	9.83293e-05	0.000214696	0.000317399	0.000240973	0.000155594
	Derxia	SZRS	0.00143583	3.05536e-05	6.71817e-05	0.000100225	0.000143816	3.99214e-05	0.000167059	0.000182767	8.40376e-05	5.63031e-05	6.74195e-05	8.33133e-05	6.3403e-05	0.000254847	0.000229981	0.000214537	0.00026377	0.000248399	0.000240973	0.000142627
	Tepidiphilus	SZRS	0.00211377	6.11073e-05	8.39772e-05	8.90888e-05	0.000167785	0.000119764	0.000128507	0.00016246	0.000120054	7.50708e-05	8.42744e-05	9.25703e-05	7.13284e-05	0.000254847	0.000186859	0.000151963	0.000251501	0.000213899	0.000231705	0.000129661
	Limnoraphis	SZRS	0.00419436	0.000193506	0.000117568	0.000122497	0.000107862	7.98427e-05	7.7104e-05	0.000101537	0.000132059	0.000131374	0.000117984	0.000129598	0.000142657	0.000156829	0.000186859	0.000160902	0.00014722	0.000165599	0.000166827	0.00023339
	Ferrovum	SZRS	0.00143583	6.11073e-05	8.39772e-05	0.000111361	0.00017977	8.9823e-05	0.000102805	0.000142152	9.6043e-05	0.000150142	0.000117984	0.000148112	0.000110955	0.000186234	0.000172486	0.000196659	0.00019016	0.000193199	0.000176095	0.000155594
	Kitasatospora	SZRS	0.000537553	7.12918e-05	0.000100773	0.000100225	0.000119847	7.98427e-05	0.000102805	0.000131998	0.000108048	9.38386e-05	8.42744e-05	0.000101827	9.51045e-05	0.000245045	0.000215607	0.000143024	0.00026377	0.000200099	0.000240973	0.000155594
	Saccharomonospora	SZRS	0.00143583	6.11073e-05	0.000100773	8.90888e-05	0.000131831	5.9882e-05	0.000115656	0.000142152	0.000132059	7.50708e-05	8.42744e-05	0.000101827	7.92537e-05	0.000274451	0.000201233	0.000143024	0.000294441	0.000193199	0.000240973	0.000129661
	Emticicia	SZRS	0.0357986	0.000152768	6.71817e-05	0.000100225	7.1908e-05	0.000149705	0.000128507	0.000111691	8.40376e-05	7.50708e-05	0.000117984	0.000120341	0.000150582	0.000147027	0.000158112	8.93903e-05	0.000134952	0.000193199	0.000176095	0.000414916
	Neorhizobium	SZRS	0.0010017	0.000152768	0.000134363	0.000122497	0.000155801	6.98624e-05	0.000128507	0.000142152	0.000108048	9.38386e-05	0.000101129	0.000101827	9.51045e-05	0.000186234	0.000186859	0.000160902	0.00019016	0.000186299	0.000166827	0.000142627
	Starkeya	SZRS	0.00576186	5.09227e-05	0.000100773	8.90888e-05	0.000131831	3.99214e-05	0.000128507	0.000192921	0.000132059	9.38386e-05	6.74195e-05	0.000101827	6.3403e-05	0.000245045	0.000244355	0.000196659	0.000245367	0.000206999	0.000194632	9.07629e-05
	Flectobacillus	SZRS	0.0222313	0.000132399	5.03863e-05	0.000100225	5.99233e-05	0.000149705	0.000141357	0.000111691	8.40376e-05	7.50708e-05	0.000117984	0.000111084	0.000134731	0.000147027	0.000143738	8.93903e-05	0.000134952	0.000186299	0.000185364	0.000388984
	Microbispora	SZRS	0.000769829	7.12918e-05	0.000100773	0.000100225	0.000107862	5.9882e-05	0.000115656	0.000142152	0.000108048	9.38386e-05	0.000101129	0.000101827	8.71791e-05	0.000235243	0.000172486	0.000143024	0.000257636	0.000172499	0.000231705	0.000116695
	Neisseria	SZRS	0.00143583	0.000122215	0.000100773	0.000100225	0.000131831	0.000129744	0.000128507	0.000121845	0.000108048	7.50708e-05	0.000101129	0.000111084	0.000110955	0.000147027	0.000244355	0.000125146	0.000153354	0.000158699	0.000148291	0.000194492
	Rudanella	SZRS	0.00211377	0.000101845	6.71817e-05	8.90888e-05	8.38926e-05	0.000139725	0.000115656	0.000121845	9.6043e-05	5.63031e-05	8.42744e-05	0.000101827	0.000110955	0.000166631	0.000172486	0.000107268	0.000165623	0.000206999	0.000185364	0.000324153
	Agromyces	SZRS	0.0105612	6.11073e-05	8.39772e-05	0.000133633	0.000119847	6.98624e-05	0.000115656	0.00016246	8.40376e-05	0.000112606	0.000117984	0.000120341	0.000110955	0.000205838	0.000143738	0.000143024	0.000214696	0.0001311	0.000240973	0.000116695
	Salinispora	SZRS	0.0010017	7.12918e-05	8.39772e-05	8.90888e-05	9.58773e-05	5.9882e-05	0.000128507	0.00016246	9.6043e-05	9.38386e-05	0.000101129	0.000120341	0.000110955	0.00021564	0.000172486	0.000143024	0.000233099	0.000172499	0.0002039	0.000129661
	Streptosporangium	SZRS	0.000769829	8.14764e-05	0.000100773	0.000111361	0.000119847	5.9882e-05	8.99546e-05	0.000131998	0.000108048	0.000112606	0.000101129	0.000101827	9.51045e-05	0.00021564	0.000186859	0.000143024	0.000226965	0.000158699	0.0002039	0.000129661
	Ottowia	SZRS	0.0010017	4.07382e-05	8.39772e-05	7.79527e-05	0.000119847	5.9882e-05	0.000115656	0.000152306	0.000108048	7.50708e-05	8.42744e-05	9.25703e-05	8.71791e-05	0.000235243	0.000186859	0.000151963	0.000239233	0.000213899	0.0002039	0.000142627
	Actinopolymorpha	SZRS	0.000769829	7.12918e-05	0.000100773	0.000100225	9.58773e-05	5.9882e-05	7.7104e-05	0.000142152	8.40376e-05	9.38386e-05	8.42744e-05	9.25703e-05	9.51045e-05	0.00021564	0.000201233	0.000134085	0.000233099	0.000186299	0.0002039	0.000194492
	Ochrobactrum	SZRS	0.0105612	0.00011203	0.000134363	0.000100225	0.000119847	6.98624e-05	0.000154208	0.000152306	0.000144065	7.50708e-05	8.42744e-05	0.000101827	7.92537e-05	0.000176433	0.000172486	0.000116207	0.000171757	0.000186299	0.000157559	0.000129661
	Intrasporangium	SZRS	0.0172576	6.11073e-05	0.000100773	0.000122497	0.000131831	7.98427e-05	0.000128507	0.00016246	9.6043e-05	0.000112606	0.000117984	0.000120341	0.000110955	0.000176433	0.000158112	0.000134085	0.000184025	0.0001242	0.000185364	0.000116695
	Acidisphaera	SZRS	0.0172576	5.09227e-05	0.000100773	6.68166e-05	0.000155801	4.99017e-05	0.000128507	0.000192921	0.00015607	5.63031e-05	5.05646e-05	7.40562e-05	5.54776e-05	0.000254847	0.000158112	0.000116207	0.000245367	0.000179399	0.0002039	9.07629e-05
	Phyllobacterium	SZRS	0.0222313	7.12918e-05	0.000134363	0.000122497	0.000119847	5.9882e-05	0.000154208	0.000142152	0.000120054	7.50708e-05	8.42744e-05	0.000101827	7.92537e-05	0.000186234	0.000172486	0.000107268	0.00019016	0.000165599	0.000176095	0.000103729
	Aliterella	SZRS	0.000537553	0.000101845	0.000100773	0.000100225	8.38926e-05	5.9882e-05	7.7104e-05	0.000101537	9.6043e-05	0.000112606	0.000101129	0.000111084	0.000126806	0.000137225	0.000201233	0.000178781	0.000128818	0.000172499	0.000129755	0.00023339
	Selenomonas	SZRS	0.0136275	0.00022406	0.000100773	8.90888e-05	9.58773e-05	6.98624e-05	7.7104e-05	9.13835e-05	0.000120054	0.000131374	0.000117984	9.25703e-05	9.51045e-05	0.000147027	0.000158112	0.000116207	0.000159489	0.0001449	0.000139023	0.000142627
	Thermonema	SZRS	0.0357986	0.00011203	8.39772e-05	8.90888e-05	8.38926e-05	0.000189626	0.000115656	0.000101537	9.6043e-05	7.50708e-05	0.000101129	0.000101827	0.000118881	0.000137225	0.00011499	9.83293e-05	0.000141086	0.000138	0.000148291	0.00023339
	Rubritepida	SZRS	0.0172576	6.11073e-05	8.39772e-05	5.56805e-05	0.000143816	4.99017e-05	0.000115656	0.000203075	0.000144065	3.75354e-05	3.37098e-05	5.55422e-05	3.96269e-05	0.000254847	0.000158112	9.83293e-05	0.000257636	0.000179399	0.000222436	6.48307e-05
	Hylemonella	SZRS	0.00143583	5.09227e-05	6.71817e-05	7.79527e-05	0.000131831	8.9823e-05	0.000141357	0.000142152	8.40376e-05	5.63031e-05	6.74195e-05	7.40562e-05	6.3403e-05	0.000205838	0.000143738	0.000143024	0.000208562	0.000193199	0.000194632	0.000116695
	Blastochloris	SZRS	0.0105612	8.14764e-05	0.000100773	8.90888e-05	0.000119847	5.9882e-05	0.000115656	0.000152306	0.000120054	9.38386e-05	6.74195e-05	9.25703e-05	6.3403e-05	0.000176433	0.000158112	0.000169842	0.00019016	0.000158699	0.000157559	7.77968e-05
	Polycyclovorans	SZRS	0.0282026	4.07382e-05	8.39772e-05	8.90888e-05	0.000131831	0.000119764	0.000154208	0.000152306	0.000120054	5.63031e-05	6.74195e-05	9.25703e-05	7.92537e-05	0.000176433	0.000129364	0.000107268	0.00019016	0.000172499	0.000176095	0.000103729
	Kibdelosporangium	SZRS	0.000537553	4.07382e-05	6.71817e-05	7.79527e-05	9.58773e-05	4.99017e-05	7.7104e-05	0.000111691	9.6043e-05	7.50708e-05	8.42744e-05	8.33133e-05	8.71791e-05	0.000205838	0.000186859	0.000134085	0.00022083	0.000172499	0.000194632	0.000155594
	Caldimonas	SZRS	0.0222313	3.05536e-05	5.03863e-05	0.000100225	9.58773e-05	3.99214e-05	0.000257013	0.00016246	4.80215e-05	3.75354e-05	3.37098e-05	4.62852e-05	3.96269e-05	0.000225442	0.000143738	9.83293e-05	0.000233099	0.000206999	0.000259509	9.07629e-05
	Methylophilus	SZRS	0.0357986	6.11073e-05	5.03863e-05	5.56805e-05	0.000107862	6.98624e-05	0.000321267	0.000182767	7.20323e-05	5.63031e-05	6.74195e-05	8.33133e-05	7.13284e-05	0.000137225	0.000129364	0.000116207	0.000141086	0.000165599	0.000148291	0.000155594
	Azonexus	SZRS	0.0010017	3.05536e-05	6.71817e-05	6.68166e-05	0.000131831	5.9882e-05	0.000102805	0.000131998	8.40376e-05	5.63031e-05	6.74195e-05	8.33133e-05	6.3403e-05	0.000186234	0.000129364	0.000160902	0.000196294	0.000227699	0.0002039	0.000142627
	Kyrpidia	SZRS	0.000537553	9.16609e-05	0.000100773	7.79527e-05	9.58773e-05	4.99017e-05	6.42533e-05	0.000101537	0.000108048	0.000112606	8.42744e-05	8.33133e-05	8.71791e-05	0.000166631	0.000186859	0.000151963	0.000159489	0.000158699	0.000139023	0.000142627
	Fibrella	SZRS	0.00419436	0.000101845	6.71817e-05	7.79527e-05	5.99233e-05	8.9823e-05	8.99546e-05	0.000101537	8.40376e-05	7.50708e-05	8.42744e-05	9.25703e-05	0.00010303	0.000137225	0.000158112	8.93903e-05	0.000134952	0.000179399	0.000148291	0.000272289
	Andreprevotia	SZRS	0.000537553	6.11073e-05	6.71817e-05	7.79527e-05	0.000119847	3.99214e-05	8.99546e-05	0.000121845	9.6043e-05	7.50708e-05	6.74195e-05	8.33133e-05	7.13284e-05	0.000186234	0.000158112	0.000143024	0.00019016	0.000179399	0.000176095	0.000129661
	Prochlorococcus	SZRS	0.00786903	0.000132399	0.000134363	7.79527e-05	0.000107862	8.9823e-05	0.000102805	8.12298e-05	8.40376e-05	9.38386e-05	8.42744e-05	9.25703e-05	9.51045e-05	0.000127423	0.000143738	9.83293e-05	0.000134952	0.0001449	0.000120486	0.000181526
	Kribbella	SZRS	0.000537553	4.07382e-05	6.71817e-05	7.79527e-05	8.38926e-05	5.9882e-05	7.7104e-05	0.000111691	9.6043e-05	7.50708e-05	6.74195e-05	8.33133e-05	7.92537e-05	0.000186234	0.000215607	0.000116207	0.000196294	0.0001449	0.000185364	0.000129661
	Chamaesiphon	SZRS	0.000769829	8.14764e-05	0.000100773	8.90888e-05	8.38926e-05	6.98624e-05	7.7104e-05	8.12298e-05	9.6043e-05	0.000112606	8.42744e-05	0.000111084	0.00010303	0.000117622	0.000158112	0.000125146	0.000116549	0.000138	0.000111218	0.000181526
	Ancylobacter	SZRS	0.00576186	7.12918e-05	8.39772e-05	7.79527e-05	0.000119847	4.99017e-05	0.000102805	0.000131998	0.000120054	5.63031e-05	6.74195e-05	8.33133e-05	6.3403e-05	0.000176433	0.000143738	0.000134085	0.000177891	0.0001449	0.000148291	7.77968e-05
	Xenophilus	SZRS	0.00576186	3.05536e-05	6.71817e-05	7.79527e-05	0.000107862	3.99214e-05	0.000115656	0.000131998	7.20323e-05	5.63031e-05	6.74195e-05	6.47992e-05	5.54776e-05	0.000205838	0.000143738	9.83293e-05	0.000208562	0.000158699	0.000185364	7.77968e-05
	Tardiphaga	SZRS	0.000769829	3.05536e-05	6.71817e-05	5.56805e-05	9.58773e-05	1.99607e-05	7.7104e-05	0.000121845	7.20323e-05	7.50708e-05	6.74195e-05	7.40562e-05	6.3403e-05	0.000186234	0.000172486	0.000143024	0.000196294	0.000179399	0.000157559	0.000103729
	Actinomyces	SZRS	0.0172576	0.000101845	0.000100773	0.000100225	9.58773e-05	7.98427e-05	0.000115656	0.000111691	8.40376e-05	7.50708e-05	8.42744e-05	9.25703e-05	8.71791e-05	0.000127423	0.000100617	9.83293e-05	0.000141086	0.0001035	0.000139023	0.000116695
	Elstera	SZRS	0.0445287	5.09227e-05	0.000100773	5.56805e-05	0.000143816	2.9941e-05	0.000102805	0.000152306	0.00015607	3.75354e-05	5.05646e-05	6.47992e-05	5.54776e-05	0.000176433	0.000129364	8.93903e-05	0.000171757	0.000158699	0.000148291	7.77968e-05
	Micavibrio	SZRS	0.0222313	0.00011203	6.71817e-05	5.56805e-05	8.38926e-05	4.99017e-05	0.000179909	0.000101537	9.6043e-05	3.75354e-05	5.05646e-05	6.47992e-05	4.75522e-05	0.000137225	0.000129364	6.25732e-05	0.00014722	0.000241499	0.000120486	0.000155594
	Saprospira	SZRS	0.0282026	7.12918e-05	5.03863e-05	5.56805e-05	4.79386e-05	0.000149705	0.000128507	8.12298e-05	7.20323e-05	3.75354e-05	6.74195e-05	8.33133e-05	8.71791e-05	0.000117622	0.000100617	7.15122e-05	0.000116549	0.0001518	0.000129755	0.000298221
	Hapalosiphon	SZRS	0.00419436	9.16609e-05	8.39772e-05	7.79527e-05	7.1908e-05	4.99017e-05	5.14026e-05	8.12298e-05	7.20323e-05	0.000112606	8.42744e-05	0.000101827	0.000110955	0.00010782	0.000158112	0.000134085	9.81469e-05	0.0001242	0.000111218	0.000181526
	Thermoactinomyces	SZRS	0.0010017	0.000122215	8.39772e-05	7.79527e-05	8.38926e-05	6.98624e-05	6.42533e-05	9.13835e-05	9.6043e-05	9.38386e-05	8.42744e-05	8.33133e-05	7.92537e-05	0.000127423	0.000129364	0.000107268	0.000122684	0.0001311	0.000120486	0.000129661
	Candidatus Desulforudis	SZRS	0.00143583	0.000101845	0.000100773	0.000100225	8.38926e-05	6.98624e-05	5.14026e-05	7.10761e-05	8.40376e-05	0.000112606	0.000101129	9.25703e-05	8.71791e-05	0.000117622	0.000143738	0.000107268	0.000110415	0.0001311	0.00010195	0.000116695
	Effusibacillus	SZRS	0.000769829	9.16609e-05	8.39772e-05	7.79527e-05	8.38926e-05	4.99017e-05	5.14026e-05	7.10761e-05	8.40376e-05	0.000112606	8.42744e-05	8.33133e-05	7.92537e-05	0.000127423	0.000158112	0.000143024	0.000122684	0.000138	0.000111218	0.000129661
	Methylovorus	SZRS	0.0136275	3.05536e-05	6.71817e-05	5.56805e-05	0.000119847	5.9882e-05	0.000154208	0.000121845	7.20323e-05	5.63031e-05	5.05646e-05	8.33133e-05	6.3403e-05	0.000147027	0.000129364	0.000116207	0.00014722	0.000165599	0.000139023	0.000103729
	Herbidospora	SZRS	0.000769829	4.07382e-05	6.71817e-05	6.68166e-05	7.1908e-05	4.99017e-05	7.7104e-05	0.000101537	7.20323e-05	7.50708e-05	6.74195e-05	8.33133e-05	7.92537e-05	0.000176433	0.000143738	9.83293e-05	0.00019016	0.000138	0.000166827	0.000116695
	Phormidesmis	SZRS	0.000537553	7.12918e-05	8.39772e-05	7.79527e-05	7.1908e-05	4.99017e-05	6.42533e-05	8.12298e-05	8.40376e-05	7.50708e-05	8.42744e-05	8.33133e-05	8.71791e-05	0.000127423	0.000158112	0.000116207	0.000128818	0.000138	0.000120486	0.000155594
	Methylacidiphilum	SZRS	0.000537553	9.16609e-05	5.03863e-05	4.45444e-05	4.79386e-05	3.99214e-05	5.14026e-05	7.10761e-05	6.00269e-05	7.50708e-05	6.74195e-05	7.40562e-05	7.92537e-05	0.00010782	0.000201233	0.000134085	0.000104281	0.000193199	0.000120486	0.000220424
	Parachlamydia	SZRS	0.0357986	8.14764e-05	6.71817e-05	5.56805e-05	5.99233e-05	5.9882e-05	7.7104e-05	0.000101537	0.000108048	7.50708e-05	6.74195e-05	7.40562e-05	0.000118881	9.80181e-05	0.00011499	7.15122e-05	8.58785e-05	0.0001449	0.000120486	0.00023339
	Halobacteriovorax	SZRS	0.00303786	9.16609e-05	6.71817e-05	5.56805e-05	7.1908e-05	9.98034e-05	0.000102805	7.10761e-05	7.20323e-05	5.63031e-05	5.05646e-05	6.47992e-05	6.3403e-05	0.000147027	0.00011499	7.15122e-05	0.000165623	0.0001449	0.000129755	0.00016856
	Neosynechococcus	SZRS	0.000537553	7.12918e-05	6.71817e-05	6.68166e-05	7.1908e-05	3.99214e-05	6.42533e-05	6.09224e-05	7.20323e-05	9.38386e-05	8.42744e-05	8.33133e-05	8.71791e-05	0.000117622	0.000158112	0.000116207	0.000116549	0.0001449	0.000111218	0.000181526
	Caenimonas	SZRS	0.0010017	2.03691e-05	3.35909e-05	4.45444e-05	8.38926e-05	2.9941e-05	0.000102805	0.000111691	4.80215e-05	3.75354e-05	3.37098e-05	4.62852e-05	3.96269e-05	0.000205838	0.000143738	9.83293e-05	0.000208562	0.000186299	0.0002039	0.000129661
	Candidatus Protochlamydia	SZRS	0.0105612	9.16609e-05	8.39772e-05	5.56805e-05	5.99233e-05	4.99017e-05	5.14026e-05	7.10761e-05	8.40376e-05	9.38386e-05	8.42744e-05	8.33133e-05	0.000110955	9.80181e-05	0.000129364	7.15122e-05	9.81469e-05	0.0001449	0.000129755	0.000207458
	Sulfobacillus	SZRS	0.0010017	7.12918e-05	8.39772e-05	6.68166e-05	8.38926e-05	3.99214e-05	5.14026e-05	9.13835e-05	8.40376e-05	0.000112606	8.42744e-05	8.33133e-05	8.71791e-05	0.000117622	0.000143738	0.000134085	0.000110415	0.0001173	0.00010195	0.000129661
	Beijerinckia	SZRS	0.00143583	7.12918e-05	6.71817e-05	6.68166e-05	8.38926e-05	4.99017e-05	7.7104e-05	0.000111691	9.6043e-05	7.50708e-05	6.74195e-05	8.33133e-05	6.3403e-05	0.000137225	0.000143738	0.000107268	0.000134952	0.000138	0.000120486	9.07629e-05
	Spirulina	SZRS	0.00143583	9.16609e-05	8.39772e-05	8.90888e-05	7.1908e-05	4.99017e-05	6.42533e-05	6.09224e-05	8.40376e-05	9.38386e-05	8.42744e-05	9.25703e-05	8.71791e-05	9.80181e-05	0.000129364	8.93903e-05	0.000104281	0.0001173	0.00010195	0.000142627
	Aphanizomenon	SZRS	0.00419436	0.00011203	6.71817e-05	6.68166e-05	4.79386e-05	4.99017e-05	5.14026e-05	5.07686e-05	7.20323e-05	9.38386e-05	8.42744e-05	8.33133e-05	7.92537e-05	0.00010782	0.000158112	8.93903e-05	8.58785e-05	0.0001311	0.00010195	0.00016856
	Prochlorothrix	SZRS	0.00786903	0.000101845	8.39772e-05	7.79527e-05	8.38926e-05	4.99017e-05	5.14026e-05	7.10761e-05	7.20323e-05	0.000112606	6.74195e-05	7.40562e-05	7.92537e-05	9.80181e-05	0.000129364	8.93903e-05	9.81469e-05	0.0001104	0.00010195	0.000142627
	Pseudacidovorax	SZRS	0.00303786	4.07382e-05	5.03863e-05	5.56805e-05	8.38926e-05	4.99017e-05	0.000102805	0.000111691	7.20323e-05	3.75354e-05	5.05646e-05	4.62852e-05	3.96269e-05	0.000176433	0.00011499	8.93903e-05	0.000171757	0.000138	0.000166827	7.77968e-05
	Nakamurella	SZRS	0.00786903	4.07382e-05	8.39772e-05	7.79527e-05	7.1908e-05	3.99214e-05	7.7104e-05	9.13835e-05	7.20323e-05	5.63031e-05	6.74195e-05	6.47992e-05	5.54776e-05	0.000156829	0.00011499	8.93903e-05	0.000165623	0.0001035	0.000157559	6.48307e-05
	Leeia	SZRS	0.00786903	3.05536e-05	6.71817e-05	5.56805e-05	0.000107862	4.99017e-05	0.000102805	0.000111691	8.40376e-05	5.63031e-05	5.05646e-05	7.40562e-05	6.3403e-05	0.000117622	0.000100617	0.000107268	0.000128818	0.0001242	0.000120486	9.07629e-05
	Chitinilyticum	SZRS	0.00211377	6.11073e-05	5.03863e-05	5.56805e-05	8.38926e-05	5.9882e-05	8.99546e-05	9.13835e-05	6.00269e-05	3.75354e-05	5.05646e-05	6.47992e-05	5.54776e-05	0.000147027	0.00011499	8.04512e-05	0.000153354	0.000138	0.000148291	9.07629e-05
	Saccharopolyspora	SZRS	0.00211377	5.09227e-05	5.03863e-05	5.56805e-05	8.38926e-05	3.99214e-05	6.42533e-05	9.13835e-05	8.40376e-05	5.63031e-05	5.05646e-05	6.47992e-05	5.54776e-05	0.000156829	0.000129364	8.93903e-05	0.000171757	0.0001173	0.000139023	7.77968e-05
	Knoellia	SZRS	0.00143583	4.07382e-05	6.71817e-05	7.79527e-05	7.1908e-05	3.99214e-05	7.7104e-05	9.13835e-05	7.20323e-05	5.63031e-05	5.05646e-05	6.47992e-05	5.54776e-05	0.000156829	0.00011499	8.04512e-05	0.000165623	9.65997e-05	0.000166827	7.77968e-05
	Leifsonia	SZRS	0.000769829	7.12918e-05	6.71817e-05	6.68166e-05	7.1908e-05	3.99214e-05	7.7104e-05	9.13835e-05	7.20323e-05	7.50708e-05	6.74195e-05	7.40562e-05	7.13284e-05	0.000127423	0.000100617	9.83293e-05	0.000141086	9.65997e-05	0.000129755	7.77968e-05
	Marmoricola	SZRS	0.00143583	3.05536e-05	6.71817e-05	7.79527e-05	7.1908e-05	3.99214e-05	7.7104e-05	9.13835e-05	6.00269e-05	3.75354e-05	5.05646e-05	4.62852e-05	3.96269e-05	0.000166631	0.000129364	8.93903e-05	0.000184025	0.0001035	0.000166827	7.77968e-05
	Pseudaminobacter	SZRS	0.0282026	5.09227e-05	8.39772e-05	7.79527e-05	8.38926e-05	4.99017e-05	0.000102805	9.13835e-05	9.6043e-05	5.63031e-05	5.05646e-05	6.47992e-05	5.54776e-05	0.000117622	0.00011499	6.25732e-05	0.000116549	0.0001104	0.000111218	6.48307e-05
	Sandarakinorhabdus	SZRS	0.0172576	5.09227e-05	5.03863e-05	5.56805e-05	8.38926e-05	4.99017e-05	0.000115656	0.000131998	7.20323e-05	3.75354e-05	3.37098e-05	4.62852e-05	3.96269e-05	0.000127423	0.00011499	7.15122e-05	0.000141086	0.000138	0.000120486	7.77968e-05
	Aeromicrobium	SZRS	0.0172576	4.07382e-05	6.71817e-05	6.68166e-05	7.1908e-05	4.99017e-05	7.7104e-05	9.13835e-05	7.20323e-05	5.63031e-05	5.05646e-05	6.47992e-05	5.54776e-05	0.000147027	8.62428e-05	7.15122e-05	0.000159489	9.65997e-05	0.000148291	6.48307e-05
	Modestobacter	SZRS	0.00303786	4.07382e-05	5.03863e-05	5.56805e-05	5.99233e-05	3.99214e-05	5.14026e-05	7.10761e-05	4.80215e-05	5.63031e-05	5.05646e-05	0.000129598	4.75522e-05	0.000127423	0.000100617	0.000169842	0.000141086	8.27997e-05	0.000129755	6.48307e-05
	Oligotropha	SZRS	0.0010017	2.03691e-05	5.03863e-05	4.45444e-05	7.1908e-05	1.99607e-05	5.14026e-05	8.12298e-05	6.00269e-05	5.63031e-05	5.05646e-05	5.55422e-05	3.96269e-05	0.000176433	0.000143738	0.000134085	0.000141086	0.000138	0.00010195	6.48307e-05
	Chitiniphilus	SZRS	0.0010017	5.09227e-05	5.03863e-05	4.45444e-05	8.38926e-05	5.9882e-05	6.42533e-05	8.12298e-05	6.00269e-05	3.75354e-05	5.05646e-05	5.55422e-05	4.75522e-05	0.000137225	0.000100617	0.000107268	0.000134952	0.0001242	0.000129755	7.77968e-05
	Geodermatophilus	SZRS	0.000769829	3.05536e-05	6.71817e-05	6.68166e-05	7.1908e-05	3.99214e-05	5.14026e-05	8.12298e-05	6.00269e-05	7.50708e-05	6.74195e-05	7.40562e-05	6.3403e-05	0.000127423	0.000100617	8.93903e-05	0.000141086	8.96997e-05	0.000120486	7.77968e-05
	Delftia	SZRS	0.00143583	5.09227e-05	5.03863e-05	4.45444e-05	5.99233e-05	4.99017e-05	8.99546e-05	9.13835e-05	6.00269e-05	3.75354e-05	3.37098e-05	4.62852e-05	4.75522e-05	0.000137225	0.000100617	7.15122e-05	0.000141086	0.0001518	0.000139023	9.07629e-05
	Nodularia	SZRS	0.00576186	0.000101845	8.39772e-05	6.68166e-05	4.79386e-05	4.99017e-05	5.14026e-05	6.09224e-05	7.20323e-05	5.63031e-05	5.05646e-05	6.47992e-05	7.13284e-05	8.82163e-05	0.000129364	8.04512e-05	7.97443e-05	0.0001104	8.34137e-05	0.000142627
	Tepidimonas	SZRS	0.00786903	2.03691e-05	5.03863e-05	5.56805e-05	8.38926e-05	4.99017e-05	0.000128507	0.000101537	6.00269e-05	1.87677e-05	3.37098e-05	4.62852e-05	3.17015e-05	0.000147027	0.000100617	6.25732e-05	0.000141086	0.0001311	0.000148291	7.77968e-05
	Methyloferula	SZRS	0.0010017	5.09227e-05	5.03863e-05	5.56805e-05	7.1908e-05	3.99214e-05	6.42533e-05	9.13835e-05	7.20323e-05	7.50708e-05	6.74195e-05	7.40562e-05	7.13284e-05	9.80181e-05	0.00011499	0.000107268	0.000110415	0.0001104	8.34137e-05	7.77968e-05
	Polynucleobacter	SZRS	0.000537553	3.05536e-05	5.03863e-05	3.34083e-05	7.1908e-05	1.99607e-05	5.14026e-05	7.10761e-05	4.80215e-05	5.63031e-05	5.05646e-05	5.55422e-05	4.75522e-05	0.000137225	0.000143738	0.000143024	0.000134952	0.000138	0.000111218	9.07629e-05
	Lechevalieria	SZRS	0.000537553	5.09227e-05	5.03863e-05	4.45444e-05	5.99233e-05	2.9941e-05	5.14026e-05	8.12298e-05	6.00269e-05	5.63031e-05	6.74195e-05	6.47992e-05	5.54776e-05	0.000127423	0.00011499	8.93903e-05	0.000134952	0.0001104	0.000120486	0.000103729
	Terrabacter	SZRS	0.00786903	3.05536e-05	5.03863e-05	5.56805e-05	7.1908e-05	3.99214e-05	0.000115656	8.12298e-05	4.80215e-05	7.50708e-05	6.74195e-05	7.40562e-05	7.13284e-05	0.00010782	8.62428e-05	8.04512e-05	0.000116549	8.27997e-05	0.000111218	7.77968e-05
	Bifidobacterium	SZRS	0.00786903	9.16609e-05	6.71817e-05	6.68166e-05	7.1908e-05	6.98624e-05	6.42533e-05	7.10761e-05	7.20323e-05	5.63031e-05	6.74195e-05	7.40562e-05	7.13284e-05	8.82163e-05	8.62428e-05	7.15122e-05	9.20127e-05	7.58998e-05	7.41455e-05	0.000103729
	Advenella	SZRS	0.00211377	5.09227e-05	5.03863e-05	5.56805e-05	8.38926e-05	4.99017e-05	6.42533e-05	9.13835e-05	7.20323e-05	5.63031e-05	5.05646e-05	5.55422e-05	5.54776e-05	0.000117622	0.000100617	8.93903e-05	0.000116549	9.65997e-05	0.00010195	6.48307e-05
	Thermomonospora	SZRS	0.0136275	2.03691e-05	5.03863e-05	5.56805e-05	7.1908e-05	2.9941e-05	6.42533e-05	9.13835e-05	7.20323e-05	3.75354e-05	3.37098e-05	4.62852e-05	3.96269e-05	0.000156829	0.000100617	5.36342e-05	0.000165623	9.65997e-05	0.000148291	5.18645e-05
	Paucibacter	SZRS	0.00786903	3.05536e-05	3.35909e-05	5.56805e-05	5.99233e-05	3.99214e-05	0.000128507	9.13835e-05	3.60161e-05	1.87677e-05	3.37098e-05	3.70281e-05	3.17015e-05	0.000147027	8.62428e-05	4.46951e-05	0.000134952	0.0001311	0.000166827	7.77968e-05
	Acidocella	SZRS	0.0445287	6.11073e-05	6.71817e-05	5.56805e-05	8.38926e-05	3.99214e-05	7.7104e-05	0.000101537	8.40376e-05	5.63031e-05	5.05646e-05	5.55422e-05	3.96269e-05	9.80181e-05	8.62428e-05	6.25732e-05	9.81469e-05	9.65997e-05	9.26818e-05	6.48307e-05
	Rubidibacter	SZRS	0.00303786	6.11073e-05	6.71817e-05	6.68166e-05	5.99233e-05	8.9823e-05	5.14026e-05	6.09224e-05	7.20323e-05	5.63031e-05	5.05646e-05	5.55422e-05	5.54776e-05	8.82163e-05	0.000100617	7.15122e-05	9.20127e-05	8.96997e-05	8.34137e-05	9.07629e-05
	Roseateles	SZRS	0.0105612	2.03691e-05	3.35909e-05	5.56805e-05	5.99233e-05	3.99214e-05	0.000141357	9.13835e-05	3.60161e-05	1.87677e-05	3.37098e-05	3.70281e-05	3.17015e-05	0.000127423	8.62428e-05	6.25732e-05	0.000134952	0.0001311	0.000148291	6.48307e-05
	Limnobacter	SZRS	0.0105612	3.05536e-05	5.03863e-05	4.45444e-05	7.1908e-05	4.99017e-05	0.000102805	9.13835e-05	4.80215e-05	3.75354e-05	5.05646e-05	4.62852e-05	4.75522e-05	9.80181e-05	8.62428e-05	8.93903e-05	9.81469e-05	0.0001104	0.00010195	7.77968e-05
	Actinokineospora	SZRS	0.000537553	4.07382e-05	5.03863e-05	4.45444e-05	4.79386e-05	2.9941e-05	5.14026e-05	6.09224e-05	6.00269e-05	3.75354e-05	5.05646e-05	4.62852e-05	3.96269e-05	0.000127423	0.00011499	6.25732e-05	0.00014722	0.0001104	0.000120486	7.77968e-05
	Crenobacter	SZRS	0.00419436	2.03691e-05	5.03863e-05	4.45444e-05	8.38926e-05	4.99017e-05	7.7104e-05	8.12298e-05	6.00269e-05	3.75354e-05	3.37098e-05	4.62852e-05	3.96269e-05	0.000117622	8.62428e-05	7.15122e-05	0.000128818	0.0001035	0.000120486	6.48307e-05
	Alicycliphilus	SZRS	0.000769829	5.09227e-05	3.35909e-05	4.45444e-05	5.99233e-05	3.99214e-05	6.42533e-05	7.10761e-05	4.80215e-05	3.75354e-05	3.37098e-05	3.70281e-05	3.17015e-05	0.000137225	0.000100617	7.15122e-05	0.000141086	0.0001104	0.000129755	6.48307e-05
	Calditerricola	SZRS	0.000537553	5.09227e-05	5.03863e-05	4.45444e-05	5.99233e-05	3.99214e-05	3.8552e-05	7.10761e-05	7.20323e-05	5.63031e-05	5.05646e-05	5.55422e-05	5.54776e-05	9.80181e-05	0.00011499	8.04512e-05	9.20127e-05	0.0001035	8.34137e-05	7.77968e-05
	Methylocella	SZRS	0.0010017	4.07382e-05	5.03863e-05	3.34083e-05	5.99233e-05	2.9941e-05	6.42533e-05	8.12298e-05	6.00269e-05	3.75354e-05	3.37098e-05	3.70281e-05	3.17015e-05	0.00010782	0.00011499	8.04512e-05	0.000122684	0.0001104	0.00010195	7.77968e-05
	Dactylosporangium	SZRS	0.000769829	4.07382e-05	5.03863e-05	4.45444e-05	4.79386e-05	2.9941e-05	5.14026e-05	7.10761e-05	4.80215e-05	3.75354e-05	5.05646e-05	4.62852e-05	3.96269e-05	0.000127423	0.000100617	7.15122e-05	0.000141086	8.96997e-05	0.000120486	6.48307e-05
	Candidatus Symbiobacter	SZRS	0.0172576	9.16609e-05	6.71817e-05	5.56805e-05	5.99233e-05	4.99017e-05	3.8552e-05	5.07686e-05	6.00269e-05	7.50708e-05	6.74195e-05	6.47992e-05	6.3403e-05	6.86127e-05	7.1869e-05	8.04512e-05	6.7476e-05	7.58998e-05	7.41455e-05	7.77968e-05
	Thermovibrio	SZRS	0.0445287	0.000122215	6.71817e-05	5.56805e-05	5.99233e-05	3.99214e-05	3.8552e-05	6.09224e-05	7.20323e-05	7.50708e-05	5.05646e-05	4.62852e-05	4.75522e-05	7.84145e-05	7.1869e-05	8.04512e-05	7.97443e-05	8.27997e-05	6.48773e-05	6.48307e-05
	Catelliglobosispora	SZRS	0.000537553	3.05536e-05	5.03863e-05	5.56805e-05	5.99233e-05	2.9941e-05	3.8552e-05	7.10761e-05	4.80215e-05	5.63031e-05	6.74195e-05	6.47992e-05	6.3403e-05	9.80181e-05	8.62428e-05	8.04512e-05	0.000104281	7.58998e-05	9.26818e-05	7.77968e-05
	Komagataeibacter	SZRS	0.00211377	5.09227e-05	5.03863e-05	4.45444e-05	7.1908e-05	3.99214e-05	6.42533e-05	7.10761e-05	7.20323e-05	3.75354e-05	3.37098e-05	4.62852e-05	4.75522e-05	8.82163e-05	8.62428e-05	6.25732e-05	9.81469e-05	8.27997e-05	0.000111218	7.77968e-05
	Dactylococcopsis	SZRS	0.0010017	6.11073e-05	5.03863e-05	5.56805e-05	4.79386e-05	3.99214e-05	3.8552e-05	5.07686e-05	6.00269e-05	5.63031e-05	5.05646e-05	6.47992e-05	7.13284e-05	7.84145e-05	0.000100617	6.25732e-05	7.36101e-05	8.27997e-05	7.41455e-05	0.000116695
	Halothece	SZRS	0.00143583	7.12918e-05	5.03863e-05	5.56805e-05	4.79386e-05	4.99017e-05	5.14026e-05	5.07686e-05	6.00269e-05	5.63031e-05	5.05646e-05	5.55422e-05	6.3403e-05	7.84145e-05	8.62428e-05	6.25732e-05	7.36101e-05	8.27997e-05	6.48773e-05	0.000103729
	Haematospirillum	SZRS	0.0282026	5.09227e-05	5.03863e-05	3.34083e-05	8.38926e-05	1.99607e-05	5.14026e-05	9.13835e-05	8.40376e-05	3.75354e-05	3.37098e-05	4.62852e-05	5.54776e-05	9.80181e-05	7.1869e-05	5.36342e-05	9.81469e-05	9.65997e-05	8.34137e-05	6.48307e-05
	Desmospora	SZRS	0.00303786	8.14764e-05	5.03863e-05	4.45444e-05	5.99233e-05	2.9941e-05	3.8552e-05	5.07686e-05	6.00269e-05	5.63031e-05	5.05646e-05	4.62852e-05	4.75522e-05	7.84145e-05	8.62428e-05	7.15122e-05	8.58785e-05	7.58998e-05	7.41455e-05	7.77968e-05
	Microtetraspora	SZRS	0.00211377	3.05536e-05	5.03863e-05	4.45444e-05	5.99233e-05	2.9941e-05	3.8552e-05	7.10761e-05	6.00269e-05	3.75354e-05	5.05646e-05	4.62852e-05	3.96269e-05	0.00010782	8.62428e-05	5.36342e-05	0.000116549	7.58998e-05	0.00010195	6.48307e-05
	Sporichthya	SZRS	0.00419436	2.03691e-05	5.03863e-05	4.45444e-05	4.79386e-05	2.9941e-05	5.14026e-05	7.10761e-05	4.80215e-05	1.87677e-05	3.37098e-05	3.70281e-05	2.37761e-05	0.000137225	8.62428e-05	4.46951e-05	0.00014722	8.27997e-05	0.000129755	5.18645e-05
	Aquitalea	SZRS	0.00143583	4.07382e-05	5.03863e-05	4.45444e-05	7.1908e-05	3.99214e-05	5.14026e-05	6.09224e-05	4.80215e-05	3.75354e-05	5.05646e-05	5.55422e-05	3.96269e-05	8.82163e-05	7.1869e-05	6.25732e-05	9.20127e-05	8.96997e-05	8.34137e-05	6.48307e-05
	Hamadaea	SZRS	0.000537553	4.07382e-05	5.03863e-05	5.56805e-05	4.79386e-05	2.9941e-05	3.8552e-05	5.07686e-05	3.60161e-05	5.63031e-05	5.05646e-05	5.55422e-05	5.54776e-05	8.82163e-05	7.1869e-05	6.25732e-05	9.81469e-05	7.58998e-05	9.26818e-05	6.48307e-05
	Kocuria	SZRS	0.000537553	4.07382e-05	5.03863e-05	4.45444e-05	4.79386e-05	2.9941e-05	3.8552e-05	5.07686e-05	4.80215e-05	3.75354e-05	5.05646e-05	4.62852e-05	3.96269e-05	9.80181e-05	7.1869e-05	6.25732e-05	0.000116549	7.58998e-05	0.00010195	6.48307e-05
	Pseudoduganella	SZRS	0.000537553	4.07382e-05	3.35909e-05	3.34083e-05	5.99233e-05	2.9941e-05	5.14026e-05	6.09224e-05	4.80215e-05	1.87677e-05	3.37098e-05	3.70281e-05	3.17015e-05	9.80181e-05	8.62428e-05	7.15122e-05	0.000104281	9.65997e-05	0.00010195	7.77968e-05
	Verminephrobacter	SZRS	0.0010017	3.05536e-05	3.35909e-05	3.34083e-05	4.79386e-05	2.9941e-05	6.42533e-05	6.09224e-05	3.60161e-05	3.75354e-05	3.37098e-05	3.70281e-05	3.17015e-05	0.00010782	7.1869e-05	5.36342e-05	9.81469e-05	9.65997e-05	0.00010195	6.48307e-05
	Dolichospermum	SZRS	0.0282026	9.16609e-05	3.35909e-05	4.45444e-05	3.5954e-05	3.99214e-05	2.57013e-05	4.06149e-05	4.80215e-05	5.63031e-05	5.05646e-05	5.55422e-05	6.3403e-05	5.88108e-05	7.1869e-05	6.25732e-05	5.52076e-05	6.89998e-05	5.56091e-05	0.000103729
	Candidatus Methylopumilus	SZRS	0.0282026	1.01845e-05	3.35909e-05	3.34083e-05	5.99233e-05	3.99214e-05	0.000115656	7.10761e-05	3.60161e-05	3.75354e-05	3.37098e-05	4.62852e-05	3.96269e-05	6.86127e-05	5.74952e-05	8.04512e-05	6.7476e-05	7.58998e-05	6.48773e-05	6.48307e-05
	Sutterella	SZRS	0.00786903	5.09227e-05	3.35909e-05	4.45444e-05	4.79386e-05	3.99214e-05	8.99546e-05	6.09224e-05	3.60161e-05	3.75354e-05	3.37098e-05	3.70281e-05	3.17015e-05	6.86127e-05	7.1869e-05	5.36342e-05	7.97443e-05	6.89998e-05	9.26818e-05	5.18645e-05
	Thermosynechococcus	SZRS	0.00576186	6.11073e-05	6.71817e-05	4.45444e-05	4.79386e-05	3.99214e-05	5.14026e-05	5.07686e-05	4.80215e-05	3.75354e-05	3.37098e-05	3.70281e-05	3.96269e-05	6.86127e-05	7.1869e-05	4.46951e-05	7.36101e-05	6.89998e-05	6.48773e-05	7.77968e-05
	Mastigocladus	SZRS	0.00576186	7.12918e-05	5.03863e-05	4.45444e-05	3.5954e-05	2.9941e-05	5.14026e-05	5.07686e-05	4.80215e-05	3.75354e-05	3.37098e-05	4.62852e-05	4.75522e-05	5.88108e-05	8.62428e-05	5.36342e-05	4.90734e-05	7.58998e-05	5.56091e-05	9.07629e-05
	Microvirgula	SZRS	0.00211377	3.05536e-05	3.35909e-05	3.34083e-05	5.99233e-05	3.99214e-05	5.14026e-05	6.09224e-05	4.80215e-05	1.87677e-05	3.37098e-05	3.70281e-05	2.37761e-05	8.82163e-05	7.1869e-05	4.46951e-05	9.81469e-05	8.27997e-05	9.26818e-05	6.48307e-05
	Criblamydia	SZRS	0.00786903	6.11073e-05	3.35909e-05	3.34083e-05	3.5954e-05	2.9941e-05	3.8552e-05	4.06149e-05	4.80215e-05	3.75354e-05	5.05646e-05	4.62852e-05	5.54776e-05	5.88108e-05	7.1869e-05	4.46951e-05	5.52076e-05	7.58998e-05	6.48773e-05	0.000116695
	Castellaniella	SZRS	0.0010017	2.03691e-05	3.35909e-05	3.34083e-05	5.99233e-05	2.9941e-05	3.8552e-05	5.07686e-05	3.60161e-05	3.75354e-05	3.37098e-05	3.70281e-05	2.37761e-05	8.82163e-05	7.1869e-05	7.15122e-05	9.81469e-05	7.58998e-05	8.34137e-05	3.88984e-05
	Microlunatus	SZRS	0.0010017	3.05536e-05	3.35909e-05	4.45444e-05	3.5954e-05	2.9941e-05	5.14026e-05	5.07686e-05	3.60161e-05	1.87677e-05	3.37098e-05	3.70281e-05	3.17015e-05	8.82163e-05	5.74952e-05	4.46951e-05	9.81469e-05	6.20998e-05	0.000120486	5.18645e-05
	Microchaete	SZRS	0.000537553	4.07382e-05	3.35909e-05	3.34083e-05	2.39693e-05	2.9941e-05	2.57013e-05	3.04612e-05	3.60161e-05	3.75354e-05	3.37098e-05	3.70281e-05	3.96269e-05	5.88108e-05	0.00011499	7.15122e-05	5.52076e-05	7.58998e-05	6.48773e-05	0.000103729
	Cryptosporangium	SZRS	0.00211377	2.03691e-05	3.35909e-05	3.34083e-05	4.79386e-05	1.99607e-05	3.8552e-05	6.09224e-05	3.60161e-05	1.87677e-05	3.37098e-05	3.70281e-05	2.37761e-05	9.80181e-05	7.1869e-05	4.46951e-05	0.000116549	6.89998e-05	0.00010195	3.88984e-05
	Smaragdicoccus	SZRS	0.00143583	1.01845e-05	1.67954e-05	2.22722e-05	4.79386e-05	1.99607e-05	3.8552e-05	7.10761e-05	4.80215e-05	1.87677e-05	3.37098e-05	3.70281e-05	3.17015e-05	9.80181e-05	7.1869e-05	5.36342e-05	0.000104281	6.89998e-05	9.26818e-05	5.18645e-05
	Acidothermus	SZRS	0.0010017	3.05536e-05	3.35909e-05	3.34083e-05	3.5954e-05	1.99607e-05	2.57013e-05	4.06149e-05	3.60161e-05	3.75354e-05	5.05646e-05	3.70281e-05	3.17015e-05	8.82163e-05	8.62428e-05	5.36342e-05	9.81469e-05	6.20998e-05	8.34137e-05	3.88984e-05
	Acidithrix	SZRS	0.0222313	2.03691e-05	5.03863e-05	5.56805e-05	3.5954e-05	1.99607e-05	3.8552e-05	4.06149e-05	3.60161e-05	3.75354e-05	3.37098e-05	3.70281e-05	2.37761e-05	9.80181e-05	7.1869e-05	4.46951e-05	0.000104281	5.51998e-05	9.26818e-05	2.59323e-05
	Endomicrobium	SZRS	0.00576186	8.14764e-05	3.35909e-05	2.22722e-05	2.39693e-05	1.99607e-05	1.28507e-05	2.03075e-05	2.40108e-05	3.75354e-05	3.37098e-05	2.77711e-05	3.96269e-05	5.88108e-05	7.1869e-05	3.57561e-05	4.29393e-05	0.0001173	5.56091e-05	0.000155594
	Glycomyces	SZRS	0.000769829	4.07382e-05	3.35909e-05	4.45444e-05	3.5954e-05	2.9941e-05	3.8552e-05	5.07686e-05	3.60161e-05	3.75354e-05	3.37098e-05	3.70281e-05	3.17015e-05	7.84145e-05	5.74952e-05	4.46951e-05	9.20127e-05	5.51998e-05	8.34137e-05	5.18645e-05
	Kamptonema	SZRS	0.0172576	6.11073e-05	3.35909e-05	3.34083e-05	3.5954e-05	1.99607e-05	2.57013e-05	3.04612e-05	3.60161e-05	5.63031e-05	3.37098e-05	4.62852e-05	5.54776e-05	4.9009e-05	7.1869e-05	6.25732e-05	5.52076e-05	5.51998e-05	5.56091e-05	9.07629e-05
	Actinotalea	SZRS	0.0136275	5.09227e-05	3.35909e-05	4.45444e-05	3.5954e-05	2.9941e-05	3.8552e-05	4.06149e-05	4.80215e-05	3.75354e-05	5.05646e-05	3.70281e-05	3.96269e-05	6.86127e-05	5.74952e-05	5.36342e-05	7.97443e-05	4.13999e-05	7.41455e-05	3.88984e-05
	Thermobacillus	SZRS	0.0172576	8.14764e-05	5.03863e-05	3.34083e-05	3.5954e-05	3.99214e-05	2.57013e-05	3.04612e-05	3.60161e-05	3.75354e-05	5.05646e-05	4.62852e-05	4.75522e-05	5.88108e-05	5.74952e-05	4.46951e-05	6.13418e-05	5.51998e-05	5.56091e-05	5.18645e-05
	Amantichitinum	SZRS	0.000537553	2.03691e-05	3.35909e-05	3.34083e-05	4.79386e-05	2.9941e-05	5.14026e-05	5.07686e-05	2.40108e-05	3.75354e-05	3.37098e-05	3.70281e-05	3.17015e-05	6.86127e-05	5.74952e-05	7.15122e-05	7.36101e-05	6.89998e-05	7.41455e-05	5.18645e-05
	Hydrogenibacillus	SZRS	0.00786903	3.05536e-05	3.35909e-05	3.34083e-05	5.99233e-05	2.9941e-05	2.57013e-05	5.07686e-05	6.00269e-05	3.75354e-05	3.37098e-05	2.77711e-05	3.17015e-05	7.84145e-05	5.74952e-05	4.46951e-05	7.97443e-05	6.20998e-05	7.41455e-05	3.88984e-05
	Exiguobacterium	SZRS	0.00786903	6.11073e-05	5.03863e-05	4.45444e-05	3.5954e-05	2.9941e-05	3.8552e-05	4.06149e-05	3.60161e-05	3.75354e-05	3.37098e-05	3.70281e-05	4.75522e-05	4.9009e-05	5.74952e-05	4.46951e-05	6.13418e-05	5.51998e-05	5.56091e-05	6.48307e-05
	Veillonella	SZRS	0.0282026	8.14764e-05	3.35909e-05	3.34083e-05	3.5954e-05	3.99214e-05	3.8552e-05	4.06149e-05	4.80215e-05	3.75354e-05	5.05646e-05	3.70281e-05	3.17015e-05	4.9009e-05	4.31214e-05	4.46951e-05	4.90734e-05	5.51998e-05	5.56091e-05	6.48307e-05
	Laribacter	SZRS	0.00143583	2.03691e-05	3.35909e-05	3.34083e-05	4.79386e-05	4.99017e-05	3.8552e-05	5.07686e-05	3.60161e-05	1.87677e-05	1.68549e-05	3.70281e-05	2.37761e-05	7.84145e-05	5.74952e-05	4.46951e-05	7.97443e-05	7.58998e-05	7.41455e-05	5.18645e-05
	Thermobispora	SZRS	0.00211377	2.03691e-05	3.35909e-05	3.34083e-05	4.79386e-05	1.99607e-05	2.57013e-05	5.07686e-05	3.60161e-05	3.75354e-05	3.37098e-05	4.62852e-05	3.96269e-05	7.84145e-05	5.74952e-05	5.36342e-05	7.97443e-05	5.51998e-05	7.41455e-05	3.88984e-05
	Gluconobacter	SZRS	0.000537553	3.05536e-05	3.35909e-05	2.22722e-05	4.79386e-05	1.99607e-05	5.14026e-05	4.06149e-05	4.80215e-05	3.75354e-05	3.37098e-05	3.70281e-05	3.17015e-05	5.88108e-05	5.74952e-05	5.36342e-05	6.13418e-05	6.89998e-05	6.48773e-05	5.18645e-05
	Thermobifida	SZRS	0.00143583	3.05536e-05	3.35909e-05	3.34083e-05	3.5954e-05	1.99607e-05	2.57013e-05	5.07686e-05	3.60161e-05	3.75354e-05	3.37098e-05	3.70281e-05	3.17015e-05	7.84145e-05	5.74952e-05	4.46951e-05	8.58785e-05	4.82998e-05	7.41455e-05	3.88984e-05
	Gluconacetobacter	SZRS	0.0222313	3.05536e-05	3.35909e-05	2.22722e-05	3.5954e-05	6.98624e-05	3.8552e-05	4.06149e-05	4.80215e-05	1.87677e-05	1.68549e-05	2.77711e-05	2.37761e-05	6.86127e-05	5.74952e-05	2.68171e-05	7.36101e-05	6.89998e-05	7.41455e-05	5.18645e-05
	Aeribacillus	SZRS	0.0222313	5.09227e-05	5.03863e-05	3.34083e-05	3.5954e-05	1.99607e-05	2.57013e-05	4.06149e-05	3.60161e-05	3.75354e-05	5.05646e-05	3.70281e-05	3.96269e-05	4.9009e-05	7.1869e-05	4.46951e-05	4.90734e-05	5.51998e-05	4.63409e-05	5.18645e-05
	Pseudarthrobacter	SZRS	0.000537553	3.05536e-05	3.35909e-05	3.34083e-05	3.5954e-05	1.99607e-05	2.57013e-05	4.06149e-05	2.40108e-05	3.75354e-05	3.37098e-05	3.70281e-05	3.96269e-05	5.88108e-05	7.1869e-05	5.36342e-05	6.13418e-05	5.51998e-05	5.56091e-05	5.18645e-05
	Shinella	SZRS	0.0222313	2.03691e-05	3.35909e-05	4.45444e-05	5.99233e-05	1.99607e-05	5.14026e-05	5.07686e-05	4.80215e-05	1.87677e-05	1.68549e-05	2.77711e-05	2.37761e-05	6.86127e-05	5.74952e-05	3.57561e-05	6.13418e-05	6.20998e-05	5.56091e-05	3.88984e-05
	Sciscionella	SZRS	0.000769829	2.03691e-05	3.35909e-05	3.34083e-05	3.5954e-05	1.99607e-05	2.57013e-05	4.06149e-05	3.60161e-05	3.75354e-05	3.37098e-05	3.70281e-05	3.17015e-05	6.86127e-05	5.74952e-05	4.46951e-05	6.7476e-05	6.20998e-05	6.48773e-05	3.88984e-05
	Catenulispora	SZRS	0.00303786	2.03691e-05	1.67954e-05	2.22722e-05	3.5954e-05	9.98034e-06	2.57013e-05	5.07686e-05	4.80215e-05	1.87677e-05	1.68549e-05	2.77711e-05	2.37761e-05	8.82163e-05	5.74952e-05	3.57561e-05	9.81469e-05	6.89998e-05	8.34137e-05	3.88984e-05
	Longispora	SZRS	0.00143583	3.05536e-05	3.35909e-05	2.22722e-05	3.5954e-05	1.99607e-05	2.57013e-05	4.06149e-05	2.40108e-05	3.75354e-05	3.37098e-05	2.77711e-05	2.37761e-05	6.86127e-05	7.1869e-05	3.57561e-05	7.36101e-05	6.20998e-05	6.48773e-05	5.18645e-05
	Candidatus Rubidus	SZRS	0.0136275	5.09227e-05	3.35909e-05	1.11361e-05	1.19847e-05	2.9941e-05	2.57013e-05	3.04612e-05	3.60161e-05	1.87677e-05	3.37098e-05	2.77711e-05	3.96269e-05	4.9009e-05	5.74952e-05	2.68171e-05	4.29393e-05	6.89998e-05	8.34137e-05	0.000103729
	Acidibacillus	SZRS	0.00419436	3.05536e-05	3.35909e-05	3.34083e-05	3.5954e-05	2.9941e-05	2.57013e-05	3.04612e-05	3.60161e-05	5.63031e-05	3.37098e-05	3.70281e-05	3.96269e-05	4.9009e-05	5.74952e-05	5.36342e-05	4.90734e-05	4.82998e-05	4.63409e-05	5.18645e-05
	Alloactinosynnema	SZRS	0.000537553	2.03691e-05	3.35909e-05	2.22722e-05	3.5954e-05	9.98034e-06	2.57013e-05	4.06149e-05	2.40108e-05	1.87677e-05	1.68549e-05	2.77711e-05	2.37761e-05	7.84145e-05	7.1869e-05	4.46951e-05	8.58785e-05	6.89998e-05	7.41455e-05	5.18645e-05
	Candidatus Paracaedibacter	SZRS	0.0105612	3.05536e-05	3.35909e-05	3.34083e-05	3.5954e-05	2.9941e-05	3.8552e-05	5.07686e-05	3.60161e-05	3.75354e-05	3.37098e-05	3.70281e-05	3.96269e-05	3.92072e-05	5.74952e-05	4.46951e-05	4.29393e-05	4.82998e-05	3.70727e-05	6.48307e-05
	Lautropia	SZRS	0.0010017	1.01845e-05	1.67954e-05	2.22722e-05	4.79386e-05	1.99607e-05	3.8552e-05	5.07686e-05	2.40108e-05	1.87677e-05	1.68549e-05	1.85141e-05	1.58507e-05	8.82163e-05	5.74952e-05	5.36342e-05	8.58785e-05	6.20998e-05	8.34137e-05	3.88984e-05
	Aquaspirillum	SZRS	0.000537553	2.03691e-05	3.35909e-05	2.22722e-05	3.5954e-05	2.9941e-05	3.8552e-05	4.06149e-05	2.40108e-05	1.87677e-05	1.68549e-05	2.77711e-05	2.37761e-05	5.88108e-05	5.74952e-05	5.36342e-05	6.7476e-05	6.89998e-05	6.48773e-05	6.48307e-05
	Planomonospora	SZRS	0.00211377	3.05536e-05	3.35909e-05	2.22722e-05	3.5954e-05	1.99607e-05	2.57013e-05	4.06149e-05	3.60161e-05	1.87677e-05	1.68549e-05	2.77711e-05	2.37761e-05	7.84145e-05	5.74952e-05	3.57561e-05	8.58785e-05	5.51998e-05	7.41455e-05	3.88984e-05
	Caedibacter	SZRS	0.00786903	4.07382e-05	5.03863e-05	3.34083e-05	3.5954e-05	1.99607e-05	3.8552e-05	5.07686e-05	3.60161e-05	1.87677e-05	1.68549e-05	2.77711e-05	2.37761e-05	4.9009e-05	5.74952e-05	4.46951e-05	4.90734e-05	6.20998e-05	4.63409e-05	5.18645e-05
	Actinocatenispora	SZRS	0.000769829	2.03691e-05	3.35909e-05	3.34083e-05	3.5954e-05	1.99607e-05	2.57013e-05	4.06149e-05	3.60161e-05	1.87677e-05	1.68549e-05	2.77711e-05	2.37761e-05	6.86127e-05	5.74952e-05	5.36342e-05	7.97443e-05	4.82998e-05	6.48773e-05	3.88984e-05
	Paludibacterium	SZRS	0.00211377	3.05536e-05	3.35909e-05	3.34083e-05	4.79386e-05	2.9941e-05	3.8552e-05	4.06149e-05	3.60161e-05	1.87677e-05	1.68549e-05	2.77711e-05	2.37761e-05	5.88108e-05	4.31214e-05	4.46951e-05	6.13418e-05	4.82998e-05	5.56091e-05	3.88984e-05
	Actinospica	SZRS	0.000769829	3.05536e-05	3.35909e-05	3.34083e-05	3.5954e-05	9.98034e-06	2.57013e-05	4.06149e-05	3.60161e-05	3.75354e-05	3.37098e-05	2.77711e-05	3.17015e-05	5.88108e-05	4.31214e-05	4.46951e-05	6.13418e-05	4.13999e-05	5.56091e-05	3.88984e-05
	Gulbenkiania	SZRS	0.00303786	2.03691e-05	1.67954e-05	2.22722e-05	4.79386e-05	3.99214e-05	3.8552e-05	4.06149e-05	3.60161e-05	1.87677e-05	1.68549e-05	2.77711e-05	2.37761e-05	5.88108e-05	4.31214e-05	4.46951e-05	6.7476e-05	4.82998e-05	6.48773e-05	3.88984e-05
	Angustibacter	SZRS	0.0445287	2.03691e-05	3.35909e-05	5.56805e-05	2.39693e-05	1.99607e-05	6.42533e-05	4.06149e-05	2.40108e-05	1.87677e-05	1.68549e-05	2.77711e-05	1.58507e-05	6.86127e-05	4.31214e-05	2.68171e-05	8.58785e-05	3.44999e-05	6.48773e-05	2.59323e-05
	Elusimicrobium	SZRS	0.0172576	5.09227e-05	1.67954e-05	2.22722e-05	2.39693e-05	1.99607e-05	1.28507e-05	2.03075e-05	2.40108e-05	1.87677e-05	1.68549e-05	1.85141e-05	9.51045e-05	3.92072e-05	5.74952e-05	2.68171e-05	3.68051e-05	8.27997e-05	4.63409e-05	7.77968e-05
	Allosalinactinospora	SZRS	0.0010017	1.01845e-05	1.67954e-05	2.22722e-05	3.5954e-05	9.98034e-06	2.57013e-05	4.06149e-05	2.40108e-05	1.87677e-05	3.37098e-05	2.77711e-05	3.96269e-05	6.86127e-05	5.74952e-05	4.46951e-05	7.36101e-05	6.20998e-05	5.56091e-05	3.88984e-05
	Vogesella	SZRS	0.000769829	1.01845e-05	1.67954e-05	2.22722e-05	3.5954e-05	2.9941e-05	3.8552e-05	4.06149e-05	2.40108e-05	1.87677e-05	1.68549e-05	2.77711e-05	2.37761e-05	5.88108e-05	5.74952e-05	4.46951e-05	6.13418e-05	6.89998e-05	5.56091e-05	3.88984e-05
	Verrucosispora	SZRS	0.0010017	2.03691e-05	3.35909e-05	3.34083e-05	2.39693e-05	1.99607e-05	2.57013e-05	3.04612e-05	3.60161e-05	3.75354e-05	1.68549e-05	2.77711e-05	2.37761e-05	5.88108e-05	5.74952e-05	3.57561e-05	6.13418e-05	4.82998e-05	5.56091e-05	3.88984e-05
	Catenuloplanes	SZRS	0.00211377	2.03691e-05	3.35909e-05	2.22722e-05	2.39693e-05	1.99607e-05	2.57013e-05	4.06149e-05	2.40108e-05	1.87677e-05	1.68549e-05	2.77711e-05	1.58507e-05	6.86127e-05	5.74952e-05	2.68171e-05	7.97443e-05	5.51998e-05	6.48773e-05	3.88984e-05
	Candidatus Peribacter	SZRS	0.0010017	4.07382e-05	3.35909e-05	1.11361e-05	2.39693e-05	1.99607e-05	1.28507e-05	2.03075e-05	2.40108e-05	1.87677e-05	1.68549e-05	1.85141e-05	2.37761e-05	5.88108e-05	5.74952e-05	2.68171e-05	5.52076e-05	8.96997e-05	4.63409e-05	6.48307e-05
	Amycolicicoccus	SZRS	0.0282026	1.01845e-05	3.35909e-05	3.34083e-05	3.5954e-05	1.99607e-05	2.57013e-05	3.04612e-05	3.60161e-05	3.75354e-05	3.37098e-05	3.70281e-05	3.17015e-05	4.9009e-05	2.87476e-05	4.46951e-05	4.90734e-05	3.44999e-05	4.63409e-05	3.88984e-05
	Aquifex	SZRS	0.00419436	4.07382e-05	3.35909e-05	3.34083e-05	2.39693e-05	1.99607e-05	2.57013e-05	3.04612e-05	2.40108e-05	3.75354e-05	3.37098e-05	2.77711e-05	3.17015e-05	3.92072e-05	4.31214e-05	4.46951e-05	3.68051e-05	4.13999e-05	3.70727e-05	3.88984e-05
	Alcaligenes	SZRS	0.0010017	2.03691e-05	1.67954e-05	2.22722e-05	2.39693e-05	1.99607e-05	3.8552e-05	3.04612e-05	3.60161e-05	1.87677e-05	1.68549e-05	2.77711e-05	2.37761e-05	5.88108e-05	4.31214e-05	3.57561e-05	4.90734e-05	4.82998e-05	4.63409e-05	5.18645e-05
	Kingella	SZRS	0.00786903	1.01845e-05	3.35909e-05	2.22722e-05	3.5954e-05	1.99607e-05	2.57013e-05	3.04612e-05	2.40108e-05	3.75354e-05	3.37098e-05	3.70281e-05	3.17015e-05	3.92072e-05	2.87476e-05	5.36342e-05	4.29393e-05	4.13999e-05	3.70727e-05	3.88984e-05
	Spirillospora	SZRS	0.0136275	1.01845e-05	1.67954e-05	2.22722e-05	3.5954e-05	9.98034e-06	1.28507e-05	4.06149e-05	3.60161e-05	1.87677e-05	5.05646e-05	1.85141e-05	1.58507e-05	6.86127e-05	4.31214e-05	2.68171e-05	7.36101e-05	4.13999e-05	5.56091e-05	2.59323e-05
	Beutenbergia	SZRS	0.000537553	2.03691e-05	3.35909e-05	2.22722e-05	2.39693e-05	1.99607e-05	2.57013e-05	2.03075e-05	2.40108e-05	1.87677e-05	1.68549e-05	2.77711e-05	2.37761e-05	5.88108e-05	4.31214e-05	3.57561e-05	6.13418e-05	4.82998e-05	5.56091e-05	3.88984e-05
	Stackebrandtia	SZRS	0.00211377	2.03691e-05	3.35909e-05	2.22722e-05	2.39693e-05	1.99607e-05	2.57013e-05	3.04612e-05	2.40108e-05	1.87677e-05	3.37098e-05	2.77711e-05	2.37761e-05	4.9009e-05	4.31214e-05	3.57561e-05	5.52076e-05	4.82998e-05	4.63409e-05	2.59323e-05
	Granulibacter	SZRS	0.0445287	2.03691e-05	3.35909e-05	2.22722e-05	3.5954e-05	9.98034e-06	2.57013e-05	5.07686e-05	4.80215e-05	1.87677e-05	1.68549e-05	1.85141e-05	1.58507e-05	4.9009e-05	4.31214e-05	3.57561e-05	4.90734e-05	4.13999e-05	4.63409e-05	2.59323e-05
	Brenneria	SZRS	0.0282026	2.03691e-05	3.35909e-05	3.34083e-05	3.5954e-05	1.99607e-05	3.8552e-05	3.04612e-05	2.40108e-05	1.87677e-05	3.37098e-05	2.77711e-05	2.37761e-05	3.92072e-05	4.31214e-05	3.57561e-05	3.68051e-05	3.44999e-05	3.70727e-05	2.59323e-05
	Chitinibacter	SZRS	0.0010017	2.03691e-05	1.67954e-05	2.22722e-05	3.5954e-05	1.99607e-05	3.8552e-05	3.04612e-05	2.40108e-05	1.87677e-05	1.68549e-05	2.77711e-05	2.37761e-05	3.92072e-05	4.31214e-05	3.57561e-05	4.29393e-05	4.82998e-05	4.63409e-05	3.88984e-05
	Actinopolyspora	SZRS	0.0010017	1.01845e-05	3.35909e-05	2.22722e-05	2.39693e-05	1.99607e-05	2.57013e-05	3.04612e-05	2.40108e-05	1.87677e-05	1.68549e-05	1.85141e-05	1.58507e-05	5.88108e-05	4.31214e-05	3.57561e-05	6.13418e-05	4.82998e-05	5.56091e-05	2.59323e-05
	Janibacter	SZRS	0.00211377	2.03691e-05	1.67954e-05	2.22722e-05	2.39693e-05	1.99607e-05	3.8552e-05	3.04612e-05	2.40108e-05	1.87677e-05	1.68549e-05	1.85141e-05	1.58507e-05	5.88108e-05	4.31214e-05	2.68171e-05	6.13418e-05	4.13999e-05	6.48773e-05	2.59323e-05
	Cylindrospermopsis	SZRS	0.00303786	4.07382e-05	1.67954e-05	2.22722e-05	2.39693e-05	1.99607e-05	2.57013e-05	2.03075e-05	3.60161e-05	1.87677e-05	1.68549e-05	2.77711e-05	3.17015e-05	3.92072e-05	4.31214e-05	3.57561e-05	3.68051e-05	4.13999e-05	3.70727e-05	5.18645e-05
	Deefgea	SZRS	0.00786903	2.03691e-05	1.67954e-05	2.22722e-05	2.39693e-05	2.9941e-05	2.57013e-05	4.06149e-05	2.40108e-05	1.87677e-05	3.37098e-05	2.77711e-05	3.17015e-05	3.92072e-05	2.87476e-05	3.57561e-05	3.68051e-05	4.13999e-05	4.63409e-05	3.88984e-05
	Estrella	SZRS	0.00419436	3.05536e-05	1.67954e-05	1.11361e-05	1.19847e-05	9.98034e-06	1.28507e-05	3.04612e-05	3.60161e-05	1.87677e-05	1.68549e-05	1.85141e-05	3.17015e-05	3.92072e-05	4.31214e-05	2.68171e-05	3.06709e-05	5.51998e-05	5.56091e-05	7.77968e-05
	Mumia	SZRS	0.0010017	1.01845e-05	1.67954e-05	2.22722e-05	2.39693e-05	1.99607e-05	2.57013e-05	3.04612e-05	2.40108e-05	1.87677e-05	1.68549e-05	1.85141e-05	1.58507e-05	5.88108e-05	4.31214e-05	2.68171e-05	6.13418e-05	4.82998e-05	5.56091e-05	2.59323e-05
	Brevibacterium	SZRS	0.00419436	3.05536e-05	3.35909e-05	2.22722e-05	2.39693e-05	1.99607e-05	2.57013e-05	3.04612e-05	2.40108e-05	1.87677e-05	1.68549e-05	1.85141e-05	1.58507e-05	3.92072e-05	2.87476e-05	3.57561e-05	4.90734e-05	3.44999e-05	4.63409e-05	2.59323e-05
	Xylophilus	SZRS	0.0010017	1.01845e-05	1.67954e-05	1.11361e-05	2.39693e-05	9.98034e-06	2.57013e-05	3.04612e-05	2.40108e-05	1.87677e-05	1.68549e-05	1.85141e-05	1.58507e-05	4.9009e-05	4.31214e-05	2.68171e-05	5.52076e-05	4.82998e-05	5.56091e-05	2.59323e-05
	Oxalobacter	SZRS	0.0105612	5.09227e-05	1.67954e-05	2.22722e-05	2.39693e-05	1.99607e-05	2.57013e-05	2.03075e-05	2.40108e-05	1.87677e-05	1.68549e-05	2.77711e-05	2.37761e-05	3.92072e-05	4.31214e-05	2.68171e-05	3.06709e-05	4.13999e-05	2.78046e-05	2.59323e-05
	Tsukamurella	SZRS	0.0136275	1.01845e-05	3.35909e-05	2.22722e-05	2.39693e-05	9.98034e-06	3.8552e-05	3.04612e-05	2.40108e-05	1.87677e-05	1.68549e-05	1.85141e-05	1.58507e-05	4.9009e-05	2.87476e-05	2.68171e-05	4.90734e-05	3.44999e-05	4.63409e-05	2.59323e-05
	Allokutzneria	SZRS	0.000537553	1.01845e-05	1.67954e-05	2.22722e-05	2.39693e-05	9.98034e-06	1.28507e-05	2.03075e-05	2.40108e-05	1.87677e-05	1.68549e-05	1.85141e-05	2.37761e-05	4.9009e-05	4.31214e-05	2.68171e-05	5.52076e-05	4.13999e-05	4.63409e-05	3.88984e-05
	Glaciibacter	SZRS	0.0010017	1.01845e-05	1.67954e-05	2.22722e-05	2.39693e-05	9.98034e-06	1.28507e-05	3.04612e-05	1.20054e-05	1.87677e-05	3.37098e-05	1.85141e-05	1.58507e-05	4.9009e-05	4.31214e-05	4.46951e-05	4.90734e-05	4.13999e-05	3.70727e-05	2.59323e-05
	Actinomycetospora	SZRS	0.000537553	1.01845e-05	1.67954e-05	2.22722e-05	2.39693e-05	9.98034e-06	1.28507e-05	2.03075e-05	2.40108e-05	1.87677e-05	1.68549e-05	9.25703e-06	7.92537e-06	5.88108e-05	4.31214e-05	2.68171e-05	6.13418e-05	3.44999e-05	5.56091e-05	2.59323e-05
	Cellulosimicrobium	SZRS	0.000537553	2.03691e-05	1.67954e-05	2.22722e-05	2.39693e-05	9.98034e-06	2.57013e-05	2.03075e-05	1.20054e-05	1.87677e-05	1.68549e-05	1.85141e-05	1.58507e-05	4.9009e-05	2.87476e-05	2.68171e-05	5.52076e-05	3.44999e-05	4.63409e-05	2.59323e-05
	Georgenia	SZRS	0.0105612	1.01845e-05	1.67954e-05	2.22722e-05	2.39693e-05	9.98034e-06	1.28507e-05	2.03075e-05	2.40108e-05	3.75354e-05	1.68549e-05	2.77711e-05	2.37761e-05	3.92072e-05	2.87476e-05	2.68171e-05	3.68051e-05	2.75999e-05	3.70727e-05	2.59323e-05
	Risungbinella	SZRS	0.00786903	3.05536e-05	1.67954e-05	1.11361e-05	2.39693e-05	9.98034e-06	1.28507e-05	3.04612e-05	2.40108e-05	1.87677e-05	1.68549e-05	1.85141e-05	2.37761e-05	2.94054e-05	2.87476e-05	2.68171e-05	3.06709e-05	3.44999e-05	2.78046e-05	3.88984e-05
	Luteipulveratus	SZRS	0.00576186	2.03691e-05	1.67954e-05	2.22722e-05	2.39693e-05	9.98034e-06	2.57013e-05	2.03075e-05	1.20054e-05	1.87677e-05	1.68549e-05	1.85141e-05	1.58507e-05	3.92072e-05	2.87476e-05	1.78781e-05	4.90734e-05	3.44999e-05	3.70727e-05	2.59323e-05
	Brachybacterium	SZRS	0.00786903	2.03691e-05	1.67954e-05	2.22722e-05	2.39693e-05	9.98034e-06	2.57013e-05	2.03075e-05	2.40108e-05	1.87677e-05	1.68549e-05	1.85141e-05	1.58507e-05	3.92072e-05	2.87476e-05	1.78781e-05	4.29393e-05	2.75999e-05	3.70727e-05	2.59323e-05
	Simplicispira	SZRS	0.0105612	1.01845e-05	1.67954e-05	2.22722e-05	2.39693e-05	1.99607e-05	2.57013e-05	3.04612e-05	1.20054e-05	1.87677e-05	1.68549e-05	1.85141e-05	1.58507e-05	3.92072e-05	2.87476e-05	1.78781e-05	3.68051e-05	3.44999e-05	3.70727e-05	2.59323e-05
	Actinoalloteichus	SZRS	0.00419436	1.01845e-05	1.67954e-05	1.11361e-05	2.39693e-05	1.99607e-05	1.28507e-05	2.03075e-05	2.40108e-05	1.87677e-05	1.68549e-05	1.85141e-05	1.58507e-05	3.92072e-05	2.87476e-05	1.78781e-05	4.90734e-05	2.75999e-05	4.63409e-05	2.59323e-05
	Actinosynnema	SZRS	0.0136275	2.03691e-05	1.67954e-05	1.11361e-05	1.19847e-05	9.98034e-06	1.28507e-05	2.03075e-05	1.20054e-05	1.87677e-05	1.68549e-05	1.85141e-05	3.96269e-05	3.92072e-05	2.87476e-05	1.78781e-05	4.29393e-05	3.44999e-05	3.70727e-05	2.59323e-05
	Ornithinimicrobium	SZRS	0.00303786	1.01845e-05	1.67954e-05	2.22722e-05	1.19847e-05	9.98034e-06	2.57013e-05	2.03075e-05	1.20054e-05	1.87677e-05	1.68549e-05	1.85141e-05	1.58507e-05	3.92072e-05	2.87476e-05	1.78781e-05	4.29393e-05	2.75999e-05	4.63409e-05	2.59323e-05
	Kerstersia	SZRS	0.0105612	1.01845e-05	1.67954e-05	2.22722e-05	2.39693e-05	9.98034e-06	2.57013e-05	2.03075e-05	1.20054e-05	1.87677e-05	1.68549e-05	1.85141e-05	1.58507e-05	3.92072e-05	2.87476e-05	2.68171e-05	3.68051e-05	2.75999e-05	3.70727e-05	1.29661e-05
	Curtobacterium	SZRS	0.00211377	1.01845e-05	1.67954e-05	1.11361e-05	1.19847e-05	1.99607e-05	1.28507e-05	2.03075e-05	1.20054e-05	1.87677e-05	1.68549e-05	1.85141e-05	7.92537e-06	3.92072e-05	2.87476e-05	1.78781e-05	3.68051e-05	2.75999e-05	5.56091e-05	2.59323e-05
	Tuberibacillus	SZRS	0.0172576	3.05536e-05	1.67954e-05	1.11361e-05	1.19847e-05	9.98034e-06	1.28507e-05	2.03075e-05	2.40108e-05	1.87677e-05	1.68549e-05	1.85141e-05	2.37761e-05	2.94054e-05	2.87476e-05	2.68171e-05	2.45367e-05	2.75999e-05	1.85364e-05	2.59323e-05
	Alkanindiges	SZRS	0.0445287	1.01845e-05	1.67954e-05	1.11361e-05	2.39693e-05	1.99607e-05	3.8552e-05	2.03075e-05	1.20054e-05	1.87677e-05	1.68549e-05	1.85141e-05	1.58507e-05	1.96036e-05	2.87476e-05	1.78781e-05	2.45367e-05	2.75999e-05	2.78046e-05	2.59323e-05
	Candidatus Xiphinematobacter	SZRS	0.00211377	1.01845e-05	0	1.11361e-05	1.19847e-05	0	1.28507e-05	1.01537e-05	1.20054e-05	0	1.68549e-05	1.85141e-05	1.58507e-05	2.94054e-05	5.74952e-05	3.57561e-05	2.45367e-05	4.82998e-05	2.78046e-05	5.18645e-05
	Mitsuokella	SZRS	0.00419436	2.03691e-05	1.67954e-05	2.22722e-05	1.19847e-05	9.98034e-06	1.28507e-05	2.03075e-05	2.40108e-05	1.87677e-05	1.68549e-05	1.85141e-05	1.58507e-05	2.94054e-05	2.87476e-05	1.78781e-05	2.45367e-05	2.75999e-05	2.78046e-05	2.59323e-05
	Cryobacterium	SZRS	0.00303786	2.03691e-05	1.67954e-05	2.22722e-05	1.19847e-05	9.98034e-06	1.28507e-05	2.03075e-05	1.20054e-05	1.87677e-05	1.68549e-05	1.85141e-05	2.37761e-05	2.94054e-05	2.87476e-05	2.68171e-05	2.45367e-05	2.75999e-05	1.85364e-05	2.59323e-05
	Sinomonas	SZRS	0.0445287	1.01845e-05	1.67954e-05	2.22722e-05	2.39693e-05	9.98034e-06	1.28507e-05	2.03075e-05	1.20054e-05	1.87677e-05	1.68549e-05	1.85141e-05	1.58507e-05	2.94054e-05	2.87476e-05	1.78781e-05	3.68051e-05	2.06999e-05	3.70727e-05	1.29661e-05
	Promicromonospora	SZRS	0.0010017	1.01845e-05	1.67954e-05	1.11361e-05	1.19847e-05	9.98034e-06	2.57013e-05	2.03075e-05	1.20054e-05	0	1.68549e-05	9.25703e-06	7.92537e-06	3.92072e-05	2.87476e-05	1.78781e-05	4.29393e-05	2.75999e-05	3.70727e-05	2.59323e-05
	Candidatus Glomeribacter	SZRS	0.0105612	2.03691e-05	1.67954e-05	2.22722e-05	2.39693e-05	9.98034e-06	1.28507e-05	1.01537e-05	1.20054e-05	1.87677e-05	1.68549e-05	1.85141e-05	1.58507e-05	2.94054e-05	2.87476e-05	1.78781e-05	2.45367e-05	2.75999e-05	1.85364e-05	2.59323e-05
	Terracoccus	SZRS	0.0172576	1.01845e-05	1.67954e-05	1.11361e-05	1.19847e-05	1.99607e-05	1.28507e-05	2.03075e-05	1.20054e-05	1.87677e-05	1.68549e-05	1.85141e-05	1.58507e-05	2.94054e-05	2.87476e-05	1.78781e-05	3.06709e-05	3.44999e-05	2.78046e-05	1.29661e-05
	Kineococcus	SZRS	0.0224722	1.01845e-05	1.67954e-05	2.22722e-05	1.19847e-05	9.98034e-06	3.8552e-05	2.03075e-05	1.20054e-05	0	0	9.25703e-06	7.92537e-06	3.92072e-05	2.87476e-05	1.78781e-05	4.29393e-05	2.06999e-05	3.70727e-05	1.29661e-05
	Richelia	SZRS	0.0357986	2.03691e-05	1.67954e-05	2.22722e-05	1.19847e-05	9.98034e-06	2.57013e-05	1.01537e-05	1.20054e-05	1.87677e-05	1.68549e-05	1.85141e-05	1.58507e-05	1.96036e-05	2.87476e-05	2.68171e-05	1.84025e-05	2.06999e-05	1.85364e-05	2.59323e-05
	Dietzia	SZRS	0.0222313	1.01845e-05	1.67954e-05	1.11361e-05	2.39693e-05	9.98034e-06	1.28507e-05	2.03075e-05	2.40108e-05	1.87677e-05	1.68549e-05	9.25703e-06	7.92537e-06	2.94054e-05	2.87476e-05	1.78781e-05	3.68051e-05	2.06999e-05	2.78046e-05	1.29661e-05
	Shimazuella	SZRS	0.0282026	2.03691e-05	1.67954e-05	1.11361e-05	1.19847e-05	9.98034e-06	1.28507e-05	1.01537e-05	1.20054e-05	1.87677e-05	1.68549e-05	1.85141e-05	2.37761e-05	1.96036e-05	2.87476e-05	1.78781e-05	1.84025e-05	2.75999e-05	1.85364e-05	3.88984e-05
	Lentzea	SZRS	0.0010017	1.01845e-05	1.67954e-05	1.11361e-05	1.19847e-05	9.98034e-06	1.28507e-05	2.03075e-05	1.20054e-05	1.87677e-05	1.68549e-05	9.25703e-06	7.92537e-06	2.94054e-05	2.87476e-05	1.78781e-05	3.06709e-05	2.75999e-05	2.78046e-05	2.59323e-05
	Acidaminococcus	SZRS	0.0136275	3.05536e-05	1.67954e-05	1.11361e-05	1.19847e-05	9.98034e-06	1.28507e-05	1.01537e-05	1.20054e-05	1.87677e-05	1.68549e-05	1.85141e-05	1.58507e-05	1.96036e-05	2.87476e-05	1.78781e-05	2.45367e-05	2.06999e-05	1.85364e-05	2.59323e-05
	Anaerobacillus	SZRS	0.0136275	2.03691e-05	1.67954e-05	1.11361e-05	1.19847e-05	9.98034e-06	1.28507e-05	1.01537e-05	1.20054e-05	1.87677e-05	1.68549e-05	1.85141e-05	2.37761e-05	1.96036e-05	2.87476e-05	1.78781e-05	2.45367e-05	2.06999e-05	1.85364e-05	2.59323e-05
	Streptomonospora	SZRS	0.00576186	1.01845e-05	1.67954e-05	1.11361e-05	1.19847e-05	9.98034e-06	1.28507e-05	2.03075e-05	1.20054e-05	1.87677e-05	1.68549e-05	9.25703e-06	1.58507e-05	2.94054e-05	2.87476e-05	1.78781e-05	3.06709e-05	2.06999e-05	2.78046e-05	1.29661e-05
	Williamsia	SZRS	0.0357986	1.01845e-05	1.67954e-05	1.11361e-05	1.19847e-05	9.98034e-06	1.28507e-05	2.03075e-05	2.40108e-05	1.87677e-05	1.68549e-05	9.25703e-06	7.92537e-06	2.94054e-05	1.43738e-05	1.78781e-05	3.68051e-05	2.06999e-05	2.78046e-05	1.29661e-05
	Pimelobacter	SZRS	0.00211377	1.01845e-05	1.67954e-05	1.11361e-05	1.19847e-05	9.98034e-06	1.28507e-05	2.03075e-05	1.20054e-05	0	1.68549e-05	9.25703e-06	7.92537e-06	2.94054e-05	2.87476e-05	1.78781e-05	3.68051e-05	2.75999e-05	3.70727e-05	1.29661e-05
	Prauserella	SZRS	0.00419436	1.01845e-05	1.67954e-05	1.11361e-05	1.19847e-05	9.98034e-06	1.28507e-05	2.03075e-05	1.20054e-05	1.87677e-05	1.68549e-05	9.25703e-06	7.92537e-06	2.94054e-05	2.87476e-05	1.78781e-05	3.06709e-05	2.06999e-05	2.78046e-05	1.29661e-05
	Ruania	SZRS	0.0445287	2.03691e-05	1.67954e-05	1.11361e-05	1.19847e-05	9.98034e-06	1.28507e-05	2.03075e-05	1.20054e-05	1.87677e-05	1.68549e-05	9.25703e-06	1.58507e-05	2.94054e-05	1.43738e-05	1.78781e-05	2.45367e-05	2.06999e-05	2.78046e-05	1.29661e-05
	Chrysosporum	SZRS	0.00143583	1.01845e-05	1.67954e-05	1.11361e-05	1.19847e-05	9.98034e-06	1.28507e-05	1.01537e-05	1.20054e-05	1.87677e-05	1.68549e-05	9.25703e-06	1.58507e-05	1.96036e-05	2.87476e-05	1.78781e-05	1.84025e-05	2.06999e-05	1.85364e-05	2.59323e-05
	Acidomonas	SZRS	0.00805144	1.01845e-05	1.67954e-05	1.11361e-05	1.19847e-05	9.98034e-06	1.28507e-05	2.03075e-05	2.40108e-05	0	0	9.25703e-06	7.92537e-06	2.94054e-05	2.87476e-05	1.78781e-05	2.45367e-05	2.06999e-05	2.78046e-05	1.29661e-05
	Candidatus Saccharimonas	SZRS	0.0136904	1.01845e-05	0	1.11361e-05	0	0	0	1.01537e-05	0	0	1.68549e-05	1.85141e-05	1.58507e-05	1.96036e-05	1.43738e-05	8.93903e-06	3.06709e-05	5.51998e-05	2.78046e-05	5.18645e-05
	Agreia	SZRS	0.00303786	1.01845e-05	1.67954e-05	1.11361e-05	1.19847e-05	9.98034e-06	1.28507e-05	1.01537e-05	1.20054e-05	1.87677e-05	1.68549e-05	9.25703e-06	7.92537e-06	1.96036e-05	1.43738e-05	1.78781e-05	2.45367e-05	2.06999e-05	1.85364e-05	2.59323e-05
	Granulicoccus	SZRS	0.00211377	1.01845e-05	1.67954e-05	1.11361e-05	1.19847e-05	9.98034e-06	1.28507e-05	1.01537e-05	1.20054e-05	0	1.68549e-05	9.25703e-06	7.92537e-06	2.94054e-05	1.43738e-05	1.78781e-05	2.45367e-05	2.06999e-05	2.78046e-05	1.29661e-05
	Xylanimonas	SZRS	0.0172576	1.01845e-05	1.67954e-05	1.11361e-05	1.19847e-05	0	1.28507e-05	1.01537e-05	1.20054e-05	1.87677e-05	1.68549e-05	9.25703e-06	7.92537e-06	1.96036e-05	1.43738e-05	1.78781e-05	2.45367e-05	1.38e-05	1.85364e-05	1.29661e-05
	Eikenella	SZRS	0.0105612	1.01845e-05	0	1.11361e-05	1.19847e-05	9.98034e-06	1.28507e-05	1.01537e-05	1.20054e-05	1.87677e-05	1.68549e-05	9.25703e-06	7.92537e-06	1.96036e-05	1.43738e-05	1.78781e-05	1.84025e-05	1.38e-05	1.85364e-05	1.29661e-05
	Lampropedia	SZRS	0.00211377	1.01845e-05	0	1.11361e-05	1.19847e-05	9.98034e-06	1.28507e-05	1.01537e-05	1.20054e-05	0	0	9.25703e-06	7.92537e-06	1.96036e-05	1.43738e-05	1.78781e-05	2.45367e-05	2.06999e-05	2.78046e-05	1.29661e-05
	Tomitella	SZRS	0.0143147	0	0	1.11361e-05	1.19847e-05	0	1.28507e-05	2.03075e-05	1.20054e-05	0	0	9.25703e-06	7.92537e-06	2.94054e-05	1.43738e-05	8.93903e-06	3.06709e-05	1.38e-05	2.78046e-05	1.29661e-05
	Zymomonas	SZRS	0.0342912	2.03691e-05	0	1.11361e-05	1.19847e-05	9.98034e-06	1.28507e-05	1.01537e-05	1.20054e-05	0	0	9.25703e-06	7.92537e-06	1.96036e-05	1.43738e-05	8.93903e-06	1.84025e-05	2.06999e-05	1.85364e-05	1.29661e-05
	Anaplasma	SZRS	0.0282026	0	5.03863e-05	0	0	9.98034e-06	0	0	0	0	0	0	0	1.96036e-05	0.000100617	0	6.13418e-06	6.89998e-06	9.26818e-06	1.29661e-05
	Micrococcus	SZRS	0.0222839	0	1.67954e-05	1.11361e-05	1.19847e-05	9.98034e-06	1.28507e-05	1.01537e-05	1.20054e-05	0	0	9.25703e-06	7.92537e-06	1.96036e-05	1.43738e-05	8.93903e-06	1.84025e-05	1.38e-05	1.85364e-05	1.29661e-05
	Tanticharoenia	SZRS	0.0222839	1.01845e-05	1.67954e-05	0	1.19847e-05	9.98034e-06	1.28507e-05	1.01537e-05	1.20054e-05	0	0	9.25703e-06	7.92537e-06	1.96036e-05	1.43738e-05	8.93903e-06	1.84025e-05	1.38e-05	1.85364e-05	1.29661e-05
	Diaphorobacter	SZRS	0.0125521	0	0	1.11361e-05	1.19847e-05	1.99607e-05	1.28507e-05	1.01537e-05	1.20054e-05	0	0	9.25703e-06	7.92537e-06	1.96036e-05	1.43738e-05	1.78781e-05	1.22684e-05	1.38e-05	1.85364e-05	1.29661e-05
	Branchiibius	SZRS	0.0179777	0	1.67954e-05	1.11361e-05	1.19847e-05	0	1.28507e-05	1.01537e-05	1.20054e-05	0	0	9.25703e-06	7.92537e-06	1.96036e-05	1.43738e-05	8.93903e-06	1.84025e-05	1.38e-05	1.85364e-05	1.29661e-05
	Asanoa	SZRS	0.00786903	1.01845e-05	0	0	1.19847e-05	0	1.28507e-05	1.01537e-05	1.20054e-05	0	0	9.25703e-06	7.92537e-06	1.96036e-05	2.87476e-05	8.93903e-06	1.84025e-05	1.38e-05	1.85364e-05	1.29661e-05
	Demetria	SZRS	0.0101676	0	0	1.11361e-05	1.19847e-05	9.98034e-06	1.28507e-05	1.01537e-05	1.20054e-05	0	0	9.25703e-06	7.92537e-06	1.96036e-05	1.43738e-05	8.93903e-06	1.84025e-05	1.38e-05	1.85364e-05	1.29661e-05
	Segniliparus	SZRS	0.00576186	0	0	0	1.19847e-05	0	1.28507e-05	1.01537e-05	1.20054e-05	0	0	9.25703e-06	7.92537e-06	1.96036e-05	1.43738e-05	8.93903e-06	1.84025e-05	1.38e-05	1.85364e-05	1.29661e-05
	Paenarthrobacter	SZRS	0.00576186	0	0	1.11361e-05	1.19847e-05	0	0	1.01537e-05	1.20054e-05	0	0	9.25703e-06	7.92537e-06	1.96036e-05	1.43738e-05	8.93903e-06	1.22684e-05	1.38e-05	1.85364e-05	1.29661e-05
	Kozakia	SZRS	0.0382082	0	0	0	1.19847e-05	0	1.28507e-05	1.01537e-05	1.20054e-05	0	0	9.25703e-06	7.92537e-06	9.80181e-06	1.43738e-05	8.93903e-06	1.22684e-05	1.38e-05	9.26818e-06	1.29661e-05
	Vermiphilus	SZRS	0.0136085	1.01845e-05	0	0	0	0	0	0	2.40108e-05	0	0	0	7.92537e-06	9.80181e-06	1.43738e-05	8.93903e-06	6.13418e-06	2.75999e-05	9.26818e-06	2.59323e-05
	Microterricola	SZRS	0.0445287	1.01845e-05	0	1.11361e-05	0	0	0	1.01537e-05	0	0	0	9.25703e-06	7.92537e-06	9.80181e-06	1.43738e-05	8.93903e-06	1.22684e-05	6.89998e-06	9.26818e-06	1.29661e-05
	Raphidiopsis	SZRS	0.0414851	1.01845e-05	0	0	0	0	1.28507e-05	0	0	0	0	9.25703e-06	7.92537e-06	9.80181e-06	1.43738e-05	8.93903e-06	6.13418e-06	6.89998e-06	9.26818e-06	1.29661e-05
	Salimicrobium	SZRS	0.0414851	1.01845e-05	0	0	0	0	0	1.01537e-05	0	0	0	9.25703e-06	7.92537e-06	9.80181e-06	1.43738e-05	8.93903e-06	6.13418e-06	6.89998e-06	9.26818e-06	1.29661e-05
	Trichormus	SZRS	0.0136085	1.01845e-05	0	0	0	0	0	0	0	0	0	9.25703e-06	7.92537e-06	9.80181e-06	1.43738e-05	8.93903e-06	6.13418e-06	6.89998e-06	9.26818e-06	1.29661e-05
	Prochloron	SZRS	0.0136085	1.01845e-05	0	0	0	0	0	0	0	0	0	9.25703e-06	7.92537e-06	9.80181e-06	1.43738e-05	8.93903e-06	6.13418e-06	6.89998e-06	9.26818e-06	1.29661e-05
	Aestuariimicrobium	SZRS	0.0115984	0	0	0	0	0	0	1.01537e-05	1.20054e-05	0	0	0	0	9.80181e-06	1.43738e-05	0	1.22684e-05	1.38e-05	9.26818e-06	1.29661e-05
	Brackiella	SZRS	0.00211377	0	0	0	0	0	0	0	0	0	0	9.25703e-06	7.92537e-06	9.80181e-06	1.43738e-05	8.93903e-06	1.22684e-05	6.89998e-06	9.26818e-06	1.29661e-05
	Kytococcus	SZRS	0.029527	0	0	0	0	0	0	1.01537e-05	0	0	0	9.25703e-06	7.92537e-06	9.80181e-06	1.43738e-05	8.93903e-06	1.22684e-05	6.89998e-06	9.26818e-06	0
	Leclercia	SZRS	0.0112828	1.01845e-05	0	0	0	0	0	1.01537e-05	0	0	0	0	0	9.80181e-06	1.43738e-05	8.93903e-06	6.13418e-06	6.89998e-06	9.26818e-06	1.29661e-05
	Microcella	SZRS	0.0355722	0	0	0	0	0	1.28507e-05	1.01537e-05	0	0	0	0	0	9.80181e-06	1.43738e-05	8.93903e-06	1.22684e-05	6.89998e-06	9.26818e-06	0
	Agrococcus	SZRS	0.00786903	0	0	0	0	0	0	1.01537e-05	0	0	0	0	0	9.80181e-06	1.43738e-05	8.93903e-06	1.22684e-05	6.89998e-06	9.26818e-06	0
	Leuconostoc	SZRS	0.0141553	0	0	0	0	0	0	0	0	0	0	9.25703e-06	7.92537e-06	9.80181e-06	0	8.93903e-06	6.13418e-06	6.89998e-06	9.26818e-06	1.29661e-05
	Morococcus	SZRS	0.00446844	0	0	0	0	0	0	0	0	0	0	0	7.92537e-06	9.80181e-06	0	8.93903e-06	6.13418e-06	6.89998e-06	9.26818e-06	1.29661e-05
Archaeal genera	Methanosarcina	GXRS	0.00121428	0.0791139	0.0501377	0.0674847	0.0377856	0.0466755	0.0387008	0.0557888	0.0389016	0.0510452	0.0570151	0.0547674	0.0508887	0.02221	0.0216931	0.044906	0.0285976	0.0248813	0.0260323	0.0165404
	Candidatus Methanoperedens	GXRS	0.0123648	0.0304589	0.0225895	0.0250511	0.0175747	0.015852	0.0152039	0.0257948	0.0187643	0.026738	0.0257127	0.0250742	0.0238617	0.0109679	0.0119048	0.0263823	0.0134981	0.0138651	0.0125673	0.0083475
	Methanosaeta	GXRS	0.0213366	0.0225475	0.0170799	0.0189162	0.013181	0.0180537	0.0117484	0.0167966	0.01373	0.0150705	0.0150922	0.0148466	0.0133918	0.0104195	0.00846561	0.0154364	0.0144132	0.0117759	0.0116697	0.00541042
	Lokiarchaeum	GXRS	0.000780609	0.0122627	0.0225895	0.0276074	0.0136204	0.0176134	0.00898411	0.010198	0.0118993	0.0199319	0.019005	0.0178159	0.0158266	0.00219358	0.00132275	0.00813921	0.00320293	0.00208927	0.002693	0.00139125
	Methanobacterium	GXRS	0.00110204	0.0241297	0.0126722	0.0163599	0.00878735	0.011889	0.00760194	0.010198	0.00961098	0.0136121	0.0145333	0.0138568	0.0131483	0.00411297	0.00343915	0.00926186	0.00549073	0.0045584	0.00508677	0.00309167
	Thermococcus	GXRS	0.00110204	0.0146361	0.0115702	0.0127812	0.00834798	0.01321	0.00691085	0.010198	0.0100686	0.0121536	0.0128563	0.0115473	0.0109569	0.00493556	0.00449735	0.00926186	0.00640586	0.00550807	0.00508677	0.00293708
	Methanocella	GXRS	0.00160582	0.0158228	0.0104683	0.0122699	0.00790861	0.00792602	0.00691085	0.0113977	0.00823799	0.0106952	0.0111794	0.0105576	0.00998296	0.00548396	0.00502646	0.0089812	0.00663464	0.00607787	0.00598444	0.00340083
	Methanolobus	GXRS	0.00110204	0.0209652	0.00991736	0.0138037	0.00702988	0.00880669	0.00691085	0.00959808	0.00869565	0.00875061	0.0128563	0.0108875	0.0102264	0.00356457	0.00291005	0.00729722	0.00480439	0.00379867	0.00418911	0.00262792
	Methanoculleus	GXRS	0.0047901	0.0134494	0.00936639	0.0117587	0.00702988	0.00968736	0.00621977	0.010198	0.00823799	0.00875061	0.0100615	0.0095678	0.00900901	0.00575816	0.00396825	0.0089812	0.00800732	0.00550807	0.00658288	0.0027825
	Archaeoglobus	GXRS	0.00160582	0.0114715	0.0126722	0.0148262	0.00790861	0.0101277	0.00621977	0.00839832	0.00732265	0.0126398	0.0134153	0.0112174	0.0107134	0.00274198	0.0026455	0.00982318	0.00343171	0.00303894	0.00299222	0.00170042
	Methanococcoides	GXRS	0.000851574	0.0114715	0.00826446	0.0102249	0.00615114	0.00924703	0.00552868	0.00659868	0.00686499	0.00777832	0.00838457	0.00791818	0.00706112	0.00219358	0.00185185	0.00561325	0.00297415	0.00208927	0.002693	0.00139125
	Methanolinea	GXRS	0.00121428	0.00672468	0.00495868	0.00562372	0.0026362	0.00440335	0.00276434	0.00359928	0.00366133	0.0043753	0.00447177	0.00428901	0.00389579	0.00191939	0.0015873	0.00364861	0.00228781	0.00189934	0.00179533	0.00108208
	Pyrococcus	GXRS	0.00110204	0.00435127	0.00440771	0.00408998	0.00307557	0.00396301	0.00207326	0.00239952	0.00320366	0.00388916	0.0039128	0.00362917	0.00316533	0.00164519	0.0015873	0.00280662	0.00205903	0.00189934	0.00179533	0.0009275
	Geoglobus	GXRS	0.00121428	0.00514241	0.00330579	0.00408998	0.0026362	0.00308234	0.00207326	0.0029994	0.002746	0.00340301	0.0039128	0.00329924	0.00316533	0.00109679	0.0010582	0.00280662	0.00160146	0.00132953	0.00119689	0.000618334
	Methanolacinia	GXRS	0.00110204	0.00593354	0.00330579	0.00460123	0.00219684	0.00308234	0.00207326	0.00239952	0.002746	0.00340301	0.0039128	0.00362917	0.00340881	0.00109679	0.000793651	0.0022453	0.00137268	0.0011396	0.00119689	0.000772917
	Methanoregula	GXRS	0.00351274	0.00553797	0.00275482	0.00357873	0.00175747	0.00264201	0.00207326	0.0029994	0.002746	0.00291687	0.00335383	0.00296932	0.00292184	0.00164519	0.00132275	0.00252596	0.00228781	0.0017094	0.00209455	0.00108208
	Methanomassiliicoccus	GXRS	0.00351274	0.00435127	0.00385675	0.00306748	0.00219684	0.00308234	0.00207326	0.0029994	0.00228833	0.00291687	0.00279486	0.00263939	0.00243487	0.00109679	0.0010582	0.00280662	0.00137268	0.00132953	0.00119689	0.000772917
	Methanofollis	GXRS	0.00121428	0.00356013	0.00385675	0.00460123	0.00219684	0.00264201	0.00207326	0.0029994	0.00183066	0.00291687	0.00335383	0.00263939	0.00243487	0.00109679	0.000793651	0.0022453	0.00160146	0.0011396	0.00119689	0.000618334
	Methanocaldococcus	GXRS	0.00121428	0.00474684	0.00275482	0.00255624	0.00175747	0.00308234	0.00138217	0.00179964	0.002746	0.00291687	0.00335383	0.00263939	0.00267835	0.00109679	0.0010582	0.0022453	0.00137268	0.00132953	0.00119689	0.0009275
	Methanobrevibacter	GXRS	0.0047901	0.00553797	0.00220386	0.00255624	0.00175747	0.00264201	0.00138217	0.00239952	0.00183066	0.00243072	0.00279486	0.00263939	0.00267835	0.00137099	0.0010582	0.00196464	0.00183024	0.00151947	0.00149611	0.00108208
	Methanococcus	GXRS	0.000780609	0.00553797	0.00165289	0.00204499	0.0013181	0.010568	0.00138217	0.00179964	0.00228833	0.00194458	0.00223589	0.00197954	0.00194789	0.000822594	0.000529101	0.00112265	0.000915122	0.000759734	0.000897666	0.000618334
	Ferroglobus	GXRS	0.00672003	0.00237342	0.00275482	0.00357873	0.00219684	0.00176134	0.00138217	0.00239952	0.00228833	0.00340301	0.00335383	0.00296932	0.00267835	0.000822594	0.0010582	0.00280662	0.000915122	0.000949668	0.000897666	0.000618334
	Methanosphaerula	GXRS	0.00351274	0.00316456	0.00220386	0.00255624	0.00175747	0.00176134	0.00207326	0.00239952	0.00183066	0.00291687	0.00279486	0.00296932	0.00267835	0.00109679	0.0010582	0.00252596	0.00160146	0.00132953	0.00119689	0.000772917
	Methanomethylovorans	GXRS	0.00160582	0.0039557	0.00220386	0.00255624	0.00175747	0.00264201	0.00138217	0.00239952	0.00183066	0.00243072	0.00223589	0.00230947	0.00219138	0.00109679	0.00132275	0.00196464	0.00137268	0.0017094	0.00119689	0.0009275
	Aciduliprofundum	GXRS	0.000851574	0.00356013	0.00330579	0.00306748	0.00175747	0.00396301	0.00138217	0.00179964	0.00228833	0.00291687	0.00279486	0.00230947	0.00219138	0.000548396	0.000529101	0.00168397	0.000915122	0.000759734	0.000897666	0.00046375
	Methanohalophilus	GXRS	0.000851574	0.00276899	0.00275482	0.00306748	0.00175747	0.00220167	0.00138217	0.00179964	0.00183066	0.00243072	0.00279486	0.00230947	0.00219138	0.000822594	0.000793651	0.00168397	0.0011439	0.000949668	0.000897666	0.00046375
	Thermofilum	GXRS	0.00351274	0.00118671	0.00220386	0.00255624	0.0013181	0.00176134	0.00138217	0.00179964	0.00183066	0.00291687	0.00279486	0.00263939	0.00243487	0.00109679	0.000793651	0.00196464	0.0011439	0.0011396	0.000897666	0.00046375
	Methanospirillum	GXRS	0.000851574	0.00356013	0.00220386	0.00255624	0.00175747	0.00176134	0.00138217	0.00179964	0.00183066	0.00194458	0.00223589	0.00197954	0.00170441	0.000822594	0.000793651	0.00140331	0.000915122	0.000949668	0.000897666	0.000618334
	Methanoplanus	GXRS	0.00160582	0.00316456	0.00220386	0.00255624	0.0013181	0.00220167	0.00138217	0.00119976	0.001373	0.00243072	0.00223589	0.00197954	0.00194789	0.000548396	0.000529101	0.00140331	0.000686342	0.000569801	0.000598444	0.000309167
	Methanohalobium	GXRS	0.00121428	0.00435127	0.00165289	0.00204499	0.0013181	0.00176134	0.00138217	0.00179964	0.001373	0.00145843	0.00167691	0.00164962	0.00170441	0.000822594	0.000529101	0.00140331	0.000915122	0.000949668	0.000897666	0.00046375
	Palaeococcus	GXRS	0.00121428	0.00276899	0.00165289	0.00204499	0.0013181	0.00220167	0.00138217	0.00179964	0.001373	0.00194458	0.00223589	0.00197954	0.00170441	0.000548396	0.000529101	0.00140331	0.000915122	0.000759734	0.000897666	0.00046375
	Methanothermobacter	GXRS	0.0047901	0.00276899	0.00165289	0.00204499	0.0013181	0.00176134	0.00138217	0.00179964	0.001373	0.00194458	0.00167691	0.00164962	0.00146092	0.000822594	0.000793651	0.00168397	0.0011439	0.000949668	0.000897666	0.00046375
	Methermicoccus	GXRS	0.00351274	0.00356013	0.00220386	0.00204499	0.0013181	0.00176134	0.000691085	0.00119976	0.001373	0.00194458	0.00223589	0.00164962	0.00146092	0.000822594	0.000793651	0.00112265	0.000915122	0.000759734	0.000897666	0.000309167
	Candidatus Korarchaeum	GXRS	0.00672003	0.00158228	0.00165289	0.00153374	0.000878735	0.001321	0.000691085	0.00119976	0.000915332	0.00145843	0.00111794	0.0013197	0.00121743	0.000548396	0.000529101	0.00140331	0.000686342	0.000569801	0.000598444	0.000309167
	Methanotorris	GXRS	0.000851574	0.00237342	0.00110193	0.00153374	0.000878735	0.001321	0.000691085	0.00119976	0.000915332	0.00145843	0.00111794	0.0013197	0.00121743	0.000548396	0.000529101	0.000841987	0.000686342	0.000569801	0.000598444	0.000309167
	Halobellus	GXRS	0.0278465	0.00118671	0.00165289	0.00153374	0.000878735	0.000880669	0.000691085	0.00119976	0.000457666	0.00145843	0.00167691	0.0013197	0.00121743	0.000548396	0.000529101	0.00140331	0.000686342	0.000569801	0.000598444	0.000309167
	Methanosalsum	GXRS	0.00110204	0.00197785	0.00110193	0.00153374	0.000878735	0.001321	0.00138217	0.00059988	0.000915332	0.00145843	0.00111794	0.000989772	0.000973947	0.000548396	0.00026455	0.000841987	0.000686342	0.000569801	0.000598444	0.000309167
	Methanopyrus	GXRS	0.00160582	0.00118671	0.00110193	0.00102249	0.000878735	0.000880669	0.000691085	0.00059988	0.000915332	0.00097229	0.00111794	0.000989772	0.00073046	0.000548396	0.00026455	0.000841987	0.000686342	0.000379867	0.000598444	0.000154583
	Methanothermus	GXRS	0.00121428	0.00158228	0.00110193	0.00102249	0.000439367	0.000880669	0.000691085	0.00059988	0.000915332	0.00097229	0.000558971	0.000659848	0.00073046	0.000274198	0.00026455	0.000561325	0.000457561	0.000379867	0.000299222	0.000309167
	Methanothermococcus	GXRS	0.00160582	0.00118671	0.000550964	0.00102249	0.000439367	0.000880669	0.000691085	0.00059988	0.000915332	0.00097229	0.000558971	0.000659848	0.00073046	0.000274198	0.00026455	0.000561325	0.000457561	0.000379867	0.000299222	0.000309167
	Staphylothermus	GXRS	0.00121428	0.000791139	0.00110193	0.00102249	0.000439367	0.000440335	0.000691085	0.00059988	0.000457666	0.00097229	0.00111794	0.000989772	0.00073046	0.000274198	0.00026455	0.000561325	0.000228781	0.000189934	0.000299222	0.000154583
	Methanocalculus	GXRS	0.0123648	0.00118671	0.000550964	0.000511247	0.000439367	0.000440335	0.000691085	0.00059988	0.000457666	0.000486145	0.000558971	0.000659848	0.000486973	0.000274198	0.00026455	0.000561325	0.000457561	0.000379867	0.000299222	0.000154583
	Ferroplasma	GXRS	0.0465856	0.000791139	0.000550964	0.000511247	0.000439367	0.000440335	0	0.00059988	0.000457666	0.000486145	0.000558971	0.000329924	0.000486973	0.000274198	0.000529101	0.000280662	0.000228781	0.000379867	0.000299222	0.000309167
	Methanogenium	GXRS	0.00774031	0.00118671	0.000550964	0.000511247	0.000439367	0.000440335	0	0.00059988	0.000457666	0.000486145	0.000558971	0.000329924	0.000486973	0.000274198	0	0.000280662	0.000228781	0.000189934	0.000299222	0.000154583
	Halanaeroarchaeum	GXRS	0.0163027	0.00039557	0.000550964	0.000511247	0.000439367	0.000440335	0	0.00059988	0.000457666	0.000486145	0.000558971	0.000329924	0.000243487	0.000274198	0.00026455	0.000280662	0.000228781	0.000189934	0.000299222	0.000154583
	Methanocorpusculum	GXRS	0.0196789	0.00118671	0.000550964	0.000511247	0.000439367	0.000440335	0	0	0.000457666	0.000486145	0.000558971	0.000329924	0.000243487	0	0	0.000280662	0.000228781	0.000189934	0	0
	Fervidicoccus	GXRS	0.00802389	0.00039557	0.000550964	0.000511247	0.000439367	0.000440335	0	0	0.000457666	0.000486145	0.000558971	0.000329924	0.000486973	0	0	0.000280662	0	0	0	0
	Nitrososphaera	SZRS	0.000780609	0.00276899	0.00550964	0.00562372	0.00746924	0.00352268	0.00621977	0.0329934	0.00915332	0.00631988	0.00614869	0.013197	0.0129048	0.0608719	0.144444	0.0746562	0.0404942	0.0622982	0.051167	0.0717267
	Candidatus Nitrosocosmicus	SZRS	0.000780609	0.000791139	0.00165289	0.00204499	0.00219684	0.000440335	0.00207326	0.0125975	0.00320366	0.00194458	0.00223589	0.00560871	0.00560019	0.0293392	0.0634921	0.0339601	0.0215054	0.02868	0.0251346	0.0310713
	Candidatus Nitrosotalea	SZRS	0.000780609	0.00039557	0.00165289	0.00102249	0.00351494	0.000440335	0.00345543	0.00359928	0.00411899	0.00097229	0.00111794	0.00197954	0.00243487	0.00630655	0.00925926	0.00505192	0.00526195	0.00740741	0.00568522	0.00772917
	Candidatus Nitrosotenuis	SZRS	0.00160582	0	0.000550964	0.000511247	0.0026362	0	0.00138217	0.00179964	0.002746	0.000486145	0.000558971	0.000989772	0.00146092	0.00685495	0.00925926	0.00336795	0.00526195	0.00911681	0.00628366	0.00850209
	Cenarchaeum	SZRS	0.000780609	0.00039557	0.000550964	0.000511247	0.00175747	0	0.000691085	0.00059988	0.001373	0.000486145	0.000558971	0.000329924	0.000486973	0.00274198	0.00343915	0.00196464	0.00205903	0.00379867	0.00209455	0.00309167
	Candidatus Nitrosopelagicus	SZRS	0.00160582	0.00039557	0	0	0.000878735	0	0.000691085	0.00059988	0.000915332	0	0	0.000329924	0.000486973	0.00191939	0.0021164	0.00112265	0.00160146	0.0022792	0.00179533	0.00216417
	Halonotius	SZRS	0.00121428	0	0	0	0	0	0	0	0	0	0	0	0	0.000274198	0	0.000280662	0.000228781	0.000189934	0.000299222	0.000154583
