# Supplementary material for: Deciphering the Microbial Taxonomy and Functionality of Two Diverse Mangrove Ecosystems and Their Potential Abilities To Produce Bioactive Compounds
Source: mSystems. 2020 Oct 27;5(5):e00851-19. doi: 10.1128/mSystems.00851-19 (PMC7593590; doi:10.1128/mSystems.00851-19)
Supplement: TABLE S5 [file mSystems.00851-19-st005.xlsx]

## Sheet: Table S5
MIBiG substances	No.of BGCs in meta	No.of BGCs in bins
Carotenoid	81	30
Flexirubin	63	26
APE	55	19
Ectoine	54	27
Malleobactin	38	3
Anabaenopeptin	24	7
Nostopeptolide	19	5
Puwainaphycins	19	1
Rhizomide	19	4
1-heptadecene	18	4
Jamaicamide	16	8
VEPE	14	3
Eicoseicosapentaenoic	13	9
Stigmatellin	10	1
Alkylresorcinol	9	3
Fengycin	7	5
Astaxanthin	6	2
Cyanopeptin	6	0
Hapalosin	6	0
Microsclerodermins	6	2
Nostophycin	6	2
Oxazolomycin	6	1
Xanthomonadin	6	1
Heterocyst	5	0
Lipopolysaccharide	5	1
Micromonolactam	5	0
O-antigen	5	4
Paenilamicin	5	4
Bisucaberin	4	3
Chejuenolide	4	0
Isopropylstilbene	4	3
Luminmide	4	1
Vioprolide	4	1
Zwittermycin	4	1
Ajudazol	3	2
Ambactin	3	0
Arsenopolyketides	3	0
Bicornutin	3	0
Cichopeptin	3	0
Curacin	3	2
Dactylocycline	3	0
Eicosapentaenoic	3	1
Hopene	3	3
Kalimantacin	3	2
Lysobactin	3	0
Myxothiazol	3	1
Nonadecene	3	2
Nostocyclopeptide	3	0
Pellasoren	3	1
Phthoxazolin	3	1
Pyoverdine	3	1
Rakicidin	3	2
Reveromycin	3	2
5-hydroxystreptomycin	2	0
Anatoxin	2	1
Asukamycin	2	1
AWQC131C	2	0
BE-43547	2	0
Calyculin	2	1
Clifednamide	2	0
Colabomycin	2	2
Colanic	2	2
Crocacin	2	0
Desferrioxamine	2	0
Fosfazinomycin	2	1
Heat-stable	2	0
Heme	2	1
Kedarcidin	2	2
Microcystin	2	0
Microviridin	2	0
N-tetradecanoyl	2	1
Nocuolin	2	1
Nosiheptide	2	1
Phosphinothricin	2	0
Platensimycin	2	0
Ralsolamycin	2	1
S-layer	2	1
Saxitoxin	2	0
SF2575	2	0
Simocyclinone	2	1
Sorangicin	2	0
Sporolide	2	0
TP-1161	2	0
Xenotetrapeptide	2	0
Xiamycin	2	1
Zeaxanthin	2	0
Anacyclamide	1	0
Arthrofactin	1	0
Bacillaene	1	0
Bartolosides	1	0
Belactosin	1	0
Berninamycin	1	1
Bottromycin	1	1
Caerulomycin	1	0
Calicheamicin	1	0
Carbamidocyclophane	1	1
Carbapenem	1	1
Cepacian	1	0
Cephamycin	1	0
Coelibactin	1	0
Coelimycin	1	1
Colibactin	1	0
Collismycin	1	0
Cystobactamide	1	0
Delftibactin	1	0
Dkxanthene	1	0
Dynemicin	1	0
ECO-02301	1	0
Endophenazines	1	1
Enduracidin	1	1
Entolysin	1	0
Epothilone	1	0
Etnangien	1	1
Exopolysaccharides	1	1
Fischerindole	1	0
FK228	1	0
Foxicins	1	0
Fragin	1	0
Geosmin	1	0
Glidobactin	1	0
Glidopeptin	1	1
Herboxidiene	1	1
Heterobactin	1	1
Isofuranonaphthoquinone	1	0
Istamycin	1	0
Jagaricin	1	0
Jerangolid	1	0
K-252a	1	0
Kosinostatin	1	1
Lagunapyrone	1	0
Lipopeptide	1	1
Lydicamycin	1	0
Matlystatins	1	0
Mediomycin	1	0
Meilingmycin	1	0
Melithiazol	1	1
ML-449	1	0
Myxochelin	1	1
Myxochromide	1	1
Non-acetylated	1	0
Obafluorin	1	1
Pacidamycin	1	0
Paenibacterin	1	1
Paenimacrolidin	1	1
Piricyclamide	1	0
Polysaccharide	1	0
Pristinamycin	1	1
Pseudaminic	1	0
Roseoflavin	1	1
Saframycin	1	1
Saquayamycin	1	1
Sch47554	1	1
Scytonemin	1	0
Scytophycin	1	1
Skyllamycin	1	0
Staphylobactin	1	0
Stenothricin	1	1
Sulfazecin	1	0
Sunshinamide	1	0
Swinholide	1	1
Syringomycin	1	1
Taiwachelin	1	1
Tauramamide	1	1
Theonellamide	1	0
Thuggacin	1	0
Tubulysin	1	0
Turnerbactin	1	1
Vazabitide	1	0
WS9326	1	0
Xanthan	1	0
Xenematides	1	1
Xenoamicins	1	0
Xenocyloins	1	0
Yersiniabactin	1	1
Avilamycin	0	1
Cahuitamycins	0	1
Napsamycin	0	1
