# Supplementary material for: Deciphering the Microbial Taxonomy and Functionality of Two Diverse Mangrove Ecosystems and Their Potential Abilities To Produce Bioactive Compounds
Source: mSystems. 2020 Oct 27;5(5):e00851-19. doi: 10.1128/mSystems.00851-19 (PMC7593590; doi:10.1128/mSystems.00851-19)
Supplement: TABLE S6 [file mSystems.00851-19-st006.xlsx]

## Sheet: Table S6
Bin ID	Superkingdom	phylum	Class	Order	Family	Genus	Species
AABM5-125-24_bin1	Bacteria	AABM5-125-24	AABM5-125-24	undef	undef	undef	undef
AABM5-125-24_bin2	Bacteria	AABM5-125-24	AABM5-125-24	undef	undef	undef	undef
Acidobacteria_bin3	Bacteria	Acidobacteria	Luteitaleia	undef	undef	undef	undef
Acidobacteria_bin4	Bacteria	Acidobacteria	GCA-2747255	GCA-2747255	GCA-2747255	undef	undef
Acidobacteria_bin5	Bacteria	Acidobacteria	Thermoanaerobaculia	Thermoanaerobaculales	undef	undef	undef
Acidobacteria_bin6	Bacteria	Acidobacteria	Thermoanaerobaculia	UBA5704	UBA5704	undef	undef
Acidobacteria_bin7	Bacteria	Acidobacteria	Thermoanaerobaculia	UBA5704	UBA5704	undef	undef
Acidobacteria_bin8	Bacteria	Acidobacteria	Blastocatellia	Pyrinomonadales	Pyrinomonadaceae	undef	undef
Acidobacteria_bin9	Bacteria	Acidobacteria	Aminicenantia	UBA2199	UBA2199	undef	undef
Acidobacteria_bin10	Bacteria	Acidobacteria	Thermoanaerobaculia	UBA5704	undef	undef	undef
Acidobacteria_bin11	Bacteria	Acidobacteria	Thermoanaerobaculia	UBA5704	UBA5704	undef	undef
Acidobacteria_bin12	Bacteria	Acidobacteria	Acidobacteriae	UBA7540	UBA7540	undef	undef
Acidobacteria_bin13	Bacteria	Acidobacteria	Blastocatellia	Pyrinomonadales	Pyrinomonadaceae	UBA11740	undef
Acidobacteria_bin14	Bacteria	Acidobacteria	Acidobacteriae	undef	undef	undef	undef
Acidobacteria_bin15	Bacteria	Acidobacteria	Aminicenantia	UBA2199	UBA2199	undef	undef
Acidobacteria_bin16	Bacteria	Acidobacteria	Blastocatellia	Pyrinomonadales	undef	undef	undef
Acidobacteria_bin17	Bacteria	Acidobacteria	Aminicenantia	UBA2199	UBA2199	undef	undef
Acidobacteria_bin18	Bacteria	Acidobacteria	Aminicenantia	Aminicenantales	Aminicenantaceae	undef	undef
Acidobacteria_bin19	Bacteria	Acidobacteria	Aminicenantia	UBA2199	UBA2199	undef	undef
Acidobacteria_bin20	Bacteria	Acidobacteria	Aminicenantia	UBA2199	UBA2199	undef	undef
Acidobacteria_bin21	Bacteria	Acidobacteria	Thermoanaerobaculia	UBA5704	undef	undef	undef
Acidobacteria_bin22	Bacteria	Acidobacteria	UBA6911	UBA6911	UBA6911	UBA6911	undef
Acidobacteria_bin23	Bacteria	Acidobacteria	Blastocatellia	Pyrinomonadales	Pyrinomonadaceae	undef	undef
Acidobacteria_bin24	Bacteria	Acidobacteria	Blastocatellia	Pyrinomonadales	Pyrinomonadaceae	undef	undef
Acidobacteria_bin25	Bacteria	Acidobacteria	Thermoanaerobaculia	UBA5066	undef	undef	undef
Acidobacteria_bin26	Bacteria	Acidobacteria	GCA-2747255	GCA-2747255	undef	undef	undef
Acidobacteria_bin27	Bacteria	Acidobacteria	Thermoanaerobaculia	UBA5704	UBA5704	undef	undef
Acidobacteria_bin28	Bacteria	Acidobacteria	Thermoanaerobaculia	UBA5704	UBA5704	undef	undef
Acidobacteria_bin29	Bacteria	Acidobacteria	Thermoanaerobaculia	UBA5704	undef	undef	undef
Acidobacteria_bin30	Bacteria	Acidobacteria	bin61	bin61	undef	undef	undef
Acidobacteria_bin31	Bacteria	Acidobacteria	GCA-2747255	GCA-2747255	undef	undef	undef
Acidobacteria_bin32	Bacteria	Acidobacteria	Acidobacteriae	2-12-FULL-54-10	2-12-FULL-54-10	undef	undef
Acidobacteria_bin33	Bacteria	Acidobacteria	UBA6911	undef	undef	undef	undef
Acidobacteria_bin34	Bacteria	Acidobacteria	Thermoanaerobaculia	UBA5704	UBA5704	undef	undef
Acidobacteria_bin35	Bacteria	Acidobacteria	Blastocatellia	UBA7656	UBA7656	undef	undef
Acidobacteria_bin36	Bacteria	Acidobacteria	GCA-2747255	GCA-2747255	undef	undef	undef
Acidobacteria_bin37	Bacteria	Acidobacteria	Blastocatellia	UBA7656	undef	undef	undef
Actinobacteria_bin38	Bacteria	Actinobacteria	Acidimicrobiia	bin76	undef	undef	undef
Actinobacteria_bin39	Bacteria	Actinobacteria	Acidimicrobiia	bin76	undef	undef	undef
Actinobacteria_bin40	Bacteria	Actinobacteria	Actinobacteria	Corynebacteriales	Pseudonocardiaceae	Pseudonocardia	undef
Actinobacteria_bin41	Bacteria	Actinobacteria	Acidimicrobiia	Microtrichales	undef	undef	undef
Asgardarchaeota_bin42	Archaea	Asgardarchaeota	Lokiarchaeia	undef	undef	undef	undef
Asgardarchaeota_bin43	Archaea	Asgardarchaeota	undef	undef	undef	undef	undef
Bacteroidetes_bin44	Bacteria	Bacteroidetes	Bacteroidia	Chitinophagales	Chitinophagaceae	undef	undef
Bacteroidetes_bin45	Bacteria	Bacteroidetes	Bacteroidia	Bacteroidales	4484-276	undef	undef
Bacteroidetes_bin46	Bacteria	Bacteroidetes	Bacteroidia	Flavobacteriales	Flavobacteriaceae	undef	undef
Bacteroidetes_bin47	Bacteria	Bacteroidetes	Bacteroidia	Bacteroidales	GCA-2748055	GCA-2748055	undef
Bacteroidetes_bin48	Bacteria	Bacteroidetes	Bacteroidia	Flavobacteriales	Flavobacteriaceae	CP2B	undef
Bacteroidetes_bin49	Bacteria	Bacteroidetes	Bacteroidia	Bacteroidales	UBA5072	undef	undef
Bacteroidetes_bin50	Bacteria	Bacteroidetes	Bacteroidia	Bacteroidales	UBA5072	UBA5072	undef
Bacteroidetes_bin51	Bacteria	Bacteroidetes	Bacteroidia	Flavobacteriales	Flavobacteriaceae	CG1-02-35-72	undef
Bacteroidetes_bin52	Bacteria	Bacteroidetes	Kapabacteria	OLB7	OLB7	undef	undef
Bacteroidetes_bin53	Bacteria	Bacteroidetes	Bacteroidia	Flavobacteriales	Flavobacteriaceae	MAR-2010-188	undef
Bacteroidetes_bin54	Bacteria	Bacteroidetes	Bacteroidia	Flavobacteriales	Flavobacteriaceae	undef	undef
Bacteroidetes_bin55	Bacteria	Bacteroidetes	Bacteroidia	Flavobacteriales	Flavobacteriaceae	Robiginitalea	undef
Bacteroidetes_bin56	Bacteria	Bacteroidetes	Bacteroidia	Bacteroidales	F082	UBA4459	undef
Bacteroidetes_bin57	Bacteria	Bacteroidetes	Bacteroidia	Cytophagales	Cyclobacteriaceae	undef	undef
Bacteroidetes_bin58	Bacteria	Bacteroidetes	Bacteroidia	Flavobacteriales	Flavobacteriaceae	Robiginitalea	undef
Bacteroidetes_bin59	Bacteria	Bacteroidetes	Bacteroidia	Cytophagales	Cyclobacteriaceae	undef	undef
Bacteroidetes_bin60	Bacteria	Bacteroidetes	Bacteroidia	Bacteroidales	vadinHA17	SR-FBR-E99	undef
Bacteroidetes_bin61	Bacteria	Bacteroidetes	Bacteroidia	Bacteroidales	Marinilabiliaceae	undef	undef
Bacteroidetes_bin62	Bacteria	Bacteroidetes	Bacteroidia	Flavobacteriales	Flavobacteriaceae	Gaetbulibacter	undef
Bacteroidetes_bin63	Bacteria	Bacteroidetes	Kapabacteria	Kapabacteriales	UBA7675	undef	undef
Bacteroidetes_bin64	Bacteria	Bacteroidetes	Bacteroidia	Cytophagales	Cyclobacteriaceae	undef	undef
Bacteroidetes_bin65	Bacteria	Bacteroidetes	Bacteroidia	Flavobacteriales	Flavobacteriaceae	undef	undef
Bacteroidetes_bin66	Bacteria	Bacteroidetes	Bacteroidia	Flavobacteriales	Flavobacteriaceae	Robiginitalea	undef
Bacteroidetes_bin67	Bacteria	Bacteroidetes	Ignavibacteria	Ignavibacteriales	Melioribacteraceae	undef	undef
Bacteroidetes_bin68	Bacteria	Bacteroidetes	Bacteroidia	Bacteroidales	GCA-2748055	GCA-2748055	undef
Bacteroidetes_bin69	Bacteria	Bacteroidetes	Bacteroidia	Flavobacteriales	Flavobacteriaceae	UBA6231	undef
Bacteroidetes_bin70	Bacteria	Bacteroidetes	Bacteroidia	Bacteroidales	Prolixibacteraceae	undef	undef
Bacteroidetes_bin71	Bacteria	Bacteroidetes	Bacteroidia	Bacteroidales	UBA12170	undef	undef
Bacteroidetes_bin72	Bacteria	Bacteroidetes	UBA10030	UBA10030	UBA6906	undef	undef
Bacteroidetes_bin73	Bacteria	Bacteroidetes	Bacteroidia	AKYH767-A	2013-40CM-41-45	undef	undef
Bacteroidetes_bin74	Bacteria	Bacteroidetes	Bacteroidia	Chitinophagales	Chitinophagaceae	UTBCD1	undef
Bacteroidetes_bin75	Bacteria	Bacteroidetes	UBA10030	UBA10030	undef	undef	undef
Bacteroidetes_bin76	Bacteria	Bacteroidetes	UBA10030	UBA10030	UBA6906	undef	undef
Bacteroidetes_bin77	Bacteria	Bacteroidetes	Bacteroidia	Bacteroidales	Lentimicrobiaceae	undef	undef
Bacteroidetes_bin78	Bacteria	Bacteroidetes	UBA10030	UBA10030	UBA8401	UBA8401	undef
Bacteroidetes_bin79	Bacteria	Bacteroidetes	Bacteroidia	Chitinophagales	Chitinophagaceae	UBA8621	undef
Bacteroidetes_bin80	Bacteria	Bacteroidetes	Bacteroidia	Cytophagales	Cyclobacteriaceae	ELB16-189	undef
Bacteroidetes_bin81	Bacteria	Bacteroidetes	GCA-2699105	GCA-2699105	undef	undef	undef
Bacteroidetes_bin82	Bacteria	Bacteroidetes	Bacteroidia	Chitinophagales	Chitinophagaceae	undef	undef
Bacteroidetes_bin83	Bacteria	Bacteroidetes	Bacteroidia	Chitinophagales	Chitinophagaceae	UBA8621	undef
Bacteroidetes_bin84	Bacteria	Bacteroidetes	UBA10030	UBA10030	UBA10030	undef	undef
Bacteroidetes_bin85	Bacteria	Bacteroidetes	UBA10030	UBA10030	UBA6906	undef	undef
Bacteroidetes_bin86	Bacteria	Bacteroidetes	UBA10030	UBA10030	UBA6906	undef	undef
Bacteroidetes_bin87	Bacteria	Bacteroidetes	Bacteroidia	Chitinophagales	Chitinophagaceae	UBA8621	undef
Bacteroidetes_bin88	Bacteria	Bacteroidetes	undef	undef	undef	undef	undef
Bacteroidetes_bin89	Bacteria	Bacteroidetes	Ignavibacteria	Ignavibacteriales	Ignavibacteriaceae	undef	undef
Bacteroidetes_bin90	Bacteria	Bacteroidetes	Bacteroidia	Chitinophagales	Saprospiraceae	Phaeodactylibacter	undef
Bacteroidetes_bin91	Bacteria	Bacteroidetes	Bacteroidia	Bacteroidales	Prolixibacteraceae	Draconibacterium	undef
Bacteroidetes_bin92	Bacteria	Bacteroidetes	Ignavibacteria	SJA-28	OLB5	undef	undef
Bacteroidetes_bin93	Bacteria	Bacteroidetes	Bacteroidia	Bacteroidales	Prolixibacteraceae	undef	undef
Bacteroidetes_bin94	Bacteria	Bacteroidetes	Ignavibacteria	Ignavibacteriales	Ignavibacteriaceae	undef	undef
Bacteroidetes_bin95	Bacteria	Bacteroidetes	Bacteroidia	AKYH767-A	2013-40CM-41-45	undef	undef
Bacteroidetes_bin96	Bacteria	Bacteroidetes	Bacteroidia	AKYH767	GCA-2737665	undef	undef
Bacteroidetes_bin97	Bacteria	Bacteroidetes	Bacteroidia	Cytophagales	Cyclobacteriaceae	undef	undef
Bacteroidetes_bin98	Bacteria	Bacteroidetes	UBA10030	UBA10030	undef	undef	undef
Bacteroidetes_bin99	Bacteria	Bacteroidetes	Bacteroidia	AKYH767-A	2013-40CM-41-45	undef	undef
Bacteroidetes_bin100	Bacteria	Bacteroidetes	Bacteroidia	Bacteroidales	Dysgonomonadaceae	UBA1309	undef
Bacteroidetes_bin101	Bacteria	Bacteroidetes	UBA10030	UBA10030	undef	undef	undef
Bacteroidetes_bin102	Bacteria	Bacteroidetes	Kapabacteria	OLB7	OLB7	undef	undef
Bacteroidetes_bin103	Bacteria	Bacteroidetes	Bacteroidia	Flavobacteriales	Blattabacteriaceae	undef	undef
Bacteroidetes_bin104	Bacteria	Bacteroidetes	Bacteroidia	NS11-12g	UKL13-3	undef	undef
Bacteroidetes_bin105	Bacteria	Bacteroidetes	Bacteroidia	Chitinophagales	Chitinophagaceae	Niastella	undef
Bacteroidetes_bin106	Bacteria	Bacteroidetes	Bacteroidia	Cytophagales	Cyclobacteriaceae	undef	undef
Bacteroidetes_bin107	Bacteria	Bacteroidetes	Bacteroidia	Cytophagales	Cyclobacteriaceae	Chryseolinea	undef
Bacteroidetes_bin108	Bacteria	Bacteroidetes	Bacteroidia	Cytophagales	Cyclobacteriaceae	undef	undef
Bacteroidetes_bin109	Bacteria	Bacteroidetes	Rhodothermia	Rhodothermales	UBA10348	undef	undef
Bacteroidetes_bin110	Bacteria	Bacteroidetes	Bacteroidia	Chitinophagales	Chitinophagaceae	Niastella	undef
Bacteroidetes_bin111	Bacteria	Bacteroidetes	Bacteroidia	Flavobacteriales	Flavobacteriaceae	Muricauda	undef
Bacteroidetes_bin112	Bacteria	Bacteroidetes	Ignavibacteria	SJA-28	B-1AR	undef	undef
Bacteroidetes_bin113	Bacteria	Bacteroidetes	Bacteroidia	Chitinophagales	Saprospiraceae	undef	undef
Bacteroidetes_bin114	Bacteria	Bacteroidetes	Bacteroidia	Flavobacteriales	Flavobacteriaceae	Sinomicrobium	undef
Bacteroidetes_bin115	Bacteria	Bacteroidetes	UBA10030	UBA10030	UBA6906	undef	undef
Bacteroidetes_bin116	Bacteria	Bacteroidetes	Bacteroidia	Cytophagales	Cyclobacteriaceae	undef	undef
Bacteroidetes_bin117	Bacteria	Bacteroidetes	Rhodothermia	Rhodothermales	undef	undef	undef
Bacteroidetes_bin118	Bacteria	Bacteroidetes	Bacteroidia	Cytophagales	Cyclobacteriaceae	GCA-2729235	undef
Bacteroidetes_bin119	Bacteria	Bacteroidetes	Bacteroidia	AKYH767-A	2013-40CM-41-45	undef	undef
Bacteroidetes_bin120	Bacteria	Bacteroidetes	Bacteroidia	Chitinophagales	Chitinophagaceae	12-47-4	undef
Bacteroidetes_bin121	Bacteria	Bacteroidetes	Rhodothermia	Rhodothermales	undef	undef	undef
Bacteroidetes_bin122	Bacteria	Bacteroidetes	Bacteroidia	AKYH767-A	2013-40CM-41-45	2013-40CM-41-45	undef
Bacteroidetes_bin123	Bacteria	Bacteroidetes	Bacteroidia	Cytophagales	Cyclobacteriaceae	undef	undef
Bacteroidetes_bin124	Bacteria	Bacteroidetes	Bacteroidia	Cytophagales	Cyclobacteriaceae	undef	undef
Bacteroidetes_bin125	Bacteria	Bacteroidetes	Bacteroidia	Cytophagales	Cyclobacteriaceae	ELB16-189	undef
Bacteroidetes_bin126	Bacteria	Bacteroidetes	Bacteroidia	Flavobacteriales	koll-22	UBA11591	undef
Bdellovibrionota_bin127	Bacteria	Bdellovibrionota	undef	undef	undef	undef	undef
Bdellovibrionota_bin128	Bacteria	Bdellovibrionota	Bdellovibrionia	Bdellovibrionales	UBA1609	undef	undef
Bipolaricaulota_bin129	Bacteria	Bipolaricaulota	Bipolaricaulia	UBA7950	UBA7950	undef	undef
BRC1_bin130	Bacteria	BRC1	UBA8349	UBA8349	undef	undef	undef
BRC1_bin131	Bacteria	BRC1	UBA8349	undef	undef	undef	undef
Calditrichota_bin132	Bacteria	Calditrichota	Calditrichia	Calditrichales	undef	undef	undef
Campylobacterota_bin133	Bacteria	Campylobacterota	Campylobacteria	Campylobacterales	Thiovulaceae	undef	undef
Campylobacterota_bin134	Bacteria	Campylobacterota	Campylobacteria	Campylobacterales	Sulfurospirillaceae	undef	undef
Chloroflexi_bin135	Bacteria	Chloroflexi	Anaerolineae	Anaerolineales	undef	undef	undef
Chloroflexi_bin136	Bacteria	Chloroflexi	Anaerolineae	Anaerolineales	UBA4823	undef	undef
Chloroflexi_bin137	Bacteria	Chloroflexi	Anaerolineae	Anaerolineales	UBA11579	undef	undef
Chloroflexi_bin138	Bacteria	Chloroflexi	Ellin6529	CSP1-4	undef	undef	undef
Chloroflexi_bin139	Bacteria	Chloroflexi	Anaerolineae	Anaerolineales	Anaerolineaceae	UBA5203	undef
Chloroflexi_bin140	Bacteria	Chloroflexi	Anaerolineae	SBR1031	UBA2029	undef	undef
Chloroflexi_bin141	Bacteria	Chloroflexi	Anaerolineae	undef	undef	undef	undef
Chloroflexi_bin142	Bacteria	Chloroflexi	Anaerolineae	Anaerolineales	envOPS12	undef	undef
Chloroflexi_bin143	Bacteria	Chloroflexi	Anaerolineae	Anaerolineales	envOPS12	undef	undef
Chloroflexi_bin144	Bacteria	Chloroflexi	Anaerolineae	Thermoflexales	undef	undef	undef
Chloroflexi_bin145	Bacteria	Chloroflexi	Anaerolineae	Anaerolineales	UBA6092	undef	undef
Chloroflexi_bin146	Bacteria	Chloroflexi	Dehalococcoidia	Dehalococcoidales	RBG-16-60-22	RBG-13-51-18	undef
Chloroflexi_bin147	Bacteria	Chloroflexi	Dehalococcoidia	Dehalococcoidales	UBA2162	undef	undef
Chloroflexi_bin148	Bacteria	Chloroflexi	Anaerolineae	Thermoflexales	undef	undef	undef
Chloroflexi_bin149	Bacteria	Chloroflexi	Chloroflexia	Chloroflexales	Roseiflexaceae	undef	undef
Chloroflexi_bin150	Bacteria	Chloroflexi	Anaerolineae	Thermoflexales	undef	undef	undef
Chloroflexi_bin151	Bacteria	Chloroflexi	Anaerolineae	Anaerolineales	envOPS12	UBA12294	undef
Chloroflexi_bin152	Bacteria	Chloroflexi	Dehalococcoidia	Dehalococcoidales	UBA4087	undef	undef
Chloroflexi_bin153	Bacteria	Chloroflexi	Anaerolineae	Anaerolineales	envOPS12	UBA12294	undef
Chloroflexi_bin154	Bacteria	Chloroflexi	Anaerolineae	Thermoflexales	undef	undef	undef
Chloroflexi_bin155	Bacteria	Chloroflexi	Anaerolineae	Anaerolineales	envOPS12	UBA12294	undef
Chloroflexi_bin156	Bacteria	Chloroflexi	Dehalococcoidia	GIF9	AB-539-J10	RBG-13-51-36	undef
Chloroflexi_bin157	Bacteria	Chloroflexi	Dehalococcoidia	UBA7967	UBA7967	undef	undef
Chloroflexi_bin158	Bacteria	Chloroflexi	Dehalococcoidia	GIF9	AB-539-J10	RBG-13-51-36	undef
Chloroflexi_bin159	Bacteria	Chloroflexi	Dehalococcoidia	Dehalococcoidales	UBA5627	undef	undef
Chloroflexi_bin160	Bacteria	Chloroflexi	Anaerolineae	Anaerolineales	envOPS12	undef	undef
Chloroflexi_bin161	Bacteria	Chloroflexi	Dehalococcoidia	SM23-28-2	undef	undef	undef
Chloroflexi_bin162	Bacteria	Chloroflexi	Chloroflexia	Thermomicrobiales	UBA10626	undef	undef
Chloroflexi_bin163	Bacteria	Chloroflexi	Anaerolineae	4572-78	undef	undef	undef
Chloroflexi_bin164	Bacteria	Chloroflexi	Anaerolineae	Anaerolineales	envOPS12	undef	undef
Chloroflexi_bin165	Bacteria	Chloroflexi	Anaerolineae	Anaerolineales	envOPS12	undef	undef
Chloroflexi_bin166	Bacteria	Chloroflexi	Anaerolineae	Promineofilales	Promineofilaceae	undef	undef
Chloroflexi_bin167	Bacteria	Chloroflexi	Anaerolineae	Promineofilales	Promineofilaceae	GCA-2699125	undef
Chloroflexi_bin168	Bacteria	Chloroflexi	Anaerolineae	Promineofilales	Promineofilaceae	GCA-2699125	undef
Cloacimonadota_bin169	Bacteria	Cloacimonadota	Cloacimonadia	Cloacimonadales	undef	undef	undef
Crenarchaeota_bin170	Archaea	Crenarchaeota	Nitrososphaeria	Nitrososphaerales	Nitrosopumilaceae	CSP1-1	undef
Crenarchaeota_bin171	Archaea	Crenarchaeota	Nitrososphaeria	Nitrososphaerales	Nitrosopumilaceae	undef	undef
Crenarchaeota_bin172	Archaea	Crenarchaeota	Nitrososphaeria	Nitrososphaerales	Nitrosopumilaceae	Nitrosoarchaeum	undef
Crenarchaeota_bin173	Archaea	Crenarchaeota	Bathyarchaeia	TCS64	undef	undef	undef
Crenarchaeota_bin174	Archaea	Crenarchaeota	Bathyarchaeia	B26-1	UBA233	AD8-1	undef
Crenarchaeota_bin175	Archaea	Crenarchaeota	Bathyarchaeia	B26-1	UBA233	undef	undef
Crenarchaeota_bin176	Archaea	Crenarchaeota	Bathyarchaeia	B26-1	UBA233	UBA11855	undef
Crenarchaeota_bin177	Archaea	Crenarchaeota	Bathyarchaeia	40CM-2-53-6	RBG-13-38-9	RBG-13-38-9	undef
Crenarchaeota_bin178	Archaea	Crenarchaeota	Bathyarchaeia	B26-1	UBA233	AD8-1	undef
Crenarchaeota_bin179	Archaea	Crenarchaeota	Bathyarchaeia	RBG-16-48-13	undef	undef	undef
Crenarchaeota_bin180	Archaea	Crenarchaeota	Bathyarchaeia	40CM-2-53-6	undef	undef	undef
Crenarchaeota_bin181	Archaea	Crenarchaeota	Bathyarchaeia	B26-1	UBA233	AD8-1	undef
Crenarchaeota_bin182	Archaea	Crenarchaeota	Nitrososphaeria	Nitrososphaerales	Nitrososphaeraceae	UBA11057	undef
Crenarchaeota_bin183	Archaea	Crenarchaeota	Nitrososphaeria	Nitrososphaerales	Nitrososphaeraceae	Nitrososphaera	undef
Crenarchaeota_bin184	Archaea	Crenarchaeota	Nitrososphaeria	Nitrososphaerales	Nitrososphaeraceae	undef	undef
Crenarchaeota_bin185	Archaea	Crenarchaeota	Nitrososphaeria	Nitrososphaerales	Nitrosopumilaceae	CSP1-1	undef
Crenarchaeota_bin186	Archaea	Crenarchaeota	Nitrososphaeria	Nitrososphaerales	Nitrosopumilaceae	Nitrosopumilus	undef
Crenarchaeota_bin187	Archaea	Crenarchaeota	Nitrososphaeria	Nitrososphaerales	Nitrosopumilaceae	Nitrosopumilus	undef
Cyanobacteria_bin188	Bacteria	Cyanobacteria	Vampirovibrionia	Gastranaerophilales	UBA9579	undef	undef
Cyanobacteria_bin189	Bacteria	Cyanobacteria	Vampirovibrionia	Vampirovibrionales	Vampirovibrionaceae	undef	undef
Cyanobacteria_bin190	Bacteria	Cyanobacteria	Cyanobacteriia	Cyanobacteriales	Coleofasciculaceae	undef	undef
Dadabacteria_bin191	Bacteria	Dadabacteria	UBA1144	UBA2774	undef	undef	undef
Dadabacteria_bin192	Bacteria	Dadabacteria	UBA1144	UBA2774	UBA2774	undef	undef
Dadabacteria_bin193	Bacteria	Dadabacteria	UBA1144	UBA2774	UBA2774	2-12-FULL-53-21	undef
Dependentiae_bin194	Bacteria	Dependentiae	Babeliae	Babeliales	Vermiphilaceae	SOIL31	undef
Desulfobacterota_bin195	Bacteria	Desulfobacterota	BSN033	SM23-61	SM23-61	undef	undef
Desulfobacterota_bin196	Bacteria	Desulfobacterota	Desulfobacteria	Desulfobacterales	Desulfosarcinaceae	undef	undef
Desulfobacterota_bin197	Bacteria	Desulfobacterota	Desulfobacteria	Desulfobacterales	Desulfosarcinaceae	undef	undef
Desulfobacterota_bin198	Bacteria	Desulfobacterota	Desulfobacteria	Desulfobacterales	BuS5	UBA11574	undef
Desulfobacterota_bin199	Bacteria	Desulfobacterota	Desulfobacteria	Desulfatiglanales	HGW-15	undef	undef
Desulfobacterota_bin200	Bacteria	Desulfobacterota	Desulfobacteria	Desulfobacterales	BuS5	undef	undef
Desulfobacterota_bin201	Bacteria	Desulfobacterota	Desulfobacteria	Desulfobacterales	Desulfobacteraceae	Desulfospira	undef
Desulfobacterota_bin202	Bacteria	Desulfobacterota	Syntrophobacteria	undef	undef	undef	undef
Desulfobacterota_bin203	Bacteria	Desulfobacterota	Desulfarculia	Adiutricales	undef	undef	undef
Desulfobacterota_bin204	Bacteria	Desulfobacterota	Desulfovibrionia	Desulfovibrionales	Desulfovibrionaceae	undef	undef
Desulfobacterota_bin205	Bacteria	Desulfobacterota	Desulfovibrionia	Desulfovibrionales	Desulfovibrionaceae	Pseudodesulfovibrio	undef
Desulfobacterota_bin206	Bacteria	Desulfobacterota	Desulfobacteria	Desulfobacterales	UBA8400	undef	undef
Desulfobacterota_bin207	Bacteria	Desulfobacterota	Desulfovibrionia	Desulfovibrionales	Desulfovibrionaceae	undef	undef
Desulfobacterota_bin208	Bacteria	Desulfobacterota	Desulfobacteria	Desulfobacterales	undef	undef	undef
Desulfobacterota_bin209	Bacteria	Desulfobacterota	Syntrophobacteria	Syntrophobacterales	undef	undef	undef
Desulfobacterota_bin210	Bacteria	Desulfobacterota	Desulfobacteria	Desulfatiglanales	undef	undef	undef
Desulfobacterota_bin211	Bacteria	Desulfobacterota	Desulfobacteria	Desulfatiglanales	HGW-15	undef	undef
Desulfobacterota_bin212	Bacteria	Desulfobacterota	Desulfobacteria	Desulfobacterales	Desulfosarcinaceae	Desulfatitalea	undef
Desulfobacterota_bin213	Bacteria	Desulfobacterota	BSN033	BSN033	UBA1163	undef	undef
Desulfobacterota_bin214	Bacteria	Desulfobacterota	Desulfobaccia	RBG-13-43-22	RBG-13-43-22	RBG-13-43-22	undef
Desulfobacterota_bin215	Bacteria	Desulfobacterota	Desulfobacteria	Desulfobacterales	Desulfosarcinaceae	undef	undef
Desulfobacterota_bin216	Bacteria	Desulfobacterota	Desulfobacteria	Desulfobacterales	Desulfosarcinaceae	Desulfosarcina	undef
Desulfobacterota_bin217	Bacteria	Desulfobacterota	Desulfobacteria	Desulfobacterales	BuS5	UBA11574	undef
Desulfobacterota_bin218	Bacteria	Desulfobacterota	Desulfobacteria	Desulfobacterales	Desulfosarcinaceae	undef	undef
Desulfobacterota_bin219	Bacteria	Desulfobacterota	Desulfobacteria	Desulfatiglanales	undef	undef	undef
Desulfobacterota_bin220	Bacteria	Desulfobacterota	Syntrophobacteria	undef	undef	undef	undef
Desulfobacterota_bin221	Bacteria	Desulfobacterota	Desulfobacteria	Desulfobacterales	Desulfosarcinaceae	undef	undef
Desulfobacterota_bin222	Bacteria	Desulfobacterota	Desulfobacteria	Desulfobacterales	undef	undef	undef
Desulfobacterota_bin223	Bacteria	Desulfobacterota	Desulfobacteria	Desulfobacterales	Desulfosarcinaceae	undef	undef
Desulfobacterota_bin224	Bacteria	Desulfobacterota	Desulfobacteria	Desulfobacterales	BuS5	UBA11574	undef
Desulfobacterota_bin225	Bacteria	Desulfobacterota	Desulfobacteria	Desulfobacterales	Desulfosarcinaceae	undef	undef
Desulfobacterota_bin226	Bacteria	Desulfobacterota	Desulfobacteria	Desulfobacterales	Desulfosarcinaceae	Desulfatitalea	undef
Desulfobacterota_bin227	Bacteria	Desulfobacterota	Desulfobacteria	Desulfatiglanales	undef	undef	undef
Desulfobacterota_bin228	Bacteria	Desulfobacterota	Desulfobacteria	Desulfobacterales	Desulfosarcinaceae	Desulfatitalea	undef
Desulfobacterota_bin229	Bacteria	Desulfobacterota	Desulfobacteria	Desulfobacterales	Desulfosarcinaceae	Desulfosarcina	undef
Desulfobacterota_bin230	Bacteria	Desulfobacterota	Desulfobacteria	Desulfobacterales	Desulfosarcinaceae	SG8-13	undef
Desulfobacterota_bin231	Bacteria	Desulfobacterota	Desulfobacteria	Desulfobacterales	Desulfosarcinaceae	undef	undef
Desulfobacterota_bin232	Bacteria	Desulfobacterota	Desulfobacteria	Desulfobacterales	Desulfosarcinaceae	undef	undef
Desulfobacterota_bin233	Bacteria	Desulfobacterota	Dissulfuribacteria	Dissulfuribacterales	UBA5754	undef	undef
Desulfobacterota_bin234	Bacteria	Desulfobacterota	Desulfobacteria	Desulfatiglanales	HGW-15	undef	undef
Desulfobacterota_bin235	Bacteria	Desulfobacterota	BSN033	SM23-61	SM23-61	undef	undef
Desulfobacterota_bin236	Bacteria	Desulfobacterota	Desulfobacteria	Desulfobacterales	undef	undef	undef
Desulfobacterota_bin237	Bacteria	Desulfobacterota	Desulfobacteria	Desulfatiglanales	HGW-15	undef	undef
Desulfobacterota_bin238	Bacteria	Desulfobacterota	Desulfobacteria	Desulfobacterales	BuS5	UBA11574	undef
Desulfobacterota_bin239	Bacteria	Desulfobacterota	Desulfobulbia	Desulfobulbales	YD12-FULL-57-12	undef	undef
Desulfobacterota_bin240	Bacteria	Desulfobacterota	Syntrophobacteria	undef	undef	undef	undef
Desulfobacterota_bin241	Bacteria	Desulfobacterota	Desulfobacteria	Desulfobacterales	BuS5	UBA11574	undef
Desulfobacterota_bin242	Bacteria	Desulfobacterota	Syntrophobacteria	undef	undef	undef	undef
Desulfobacterota_bin243	Bacteria	Desulfobacterota	Syntrophobacteria	undef	undef	undef	undef
Desulfobacterota_bin244	Bacteria	Desulfobacterota	Desulfobacteria	Desulfatiglanales	HGW-15	undef	undef
Desulfobacterota_bin245	Bacteria	Desulfobacterota	Syntrophobacteria	undef	undef	undef	undef
Desulfobacterota_bin246	Bacteria	Desulfobacterota	Desulfobulbia	Desulfobulbales	Desulfocapsaceae	Desulforhopalus	undef
Desulfobacterota_B_bin247	Bacteria	Desulfobacterota_B	Syntrophorhabdia	Syntrophorhabdales	WCHB1-27	undef	undef
Desulfobacterota_B_bin248	Bacteria	Desulfobacterota_B	Syntrophorhabdia	Syntrophorhabdales	Syntrophorhabdaceae	undef	undef
Desulfuromonadota_bin249	Bacteria	Desulfuromonadota	Desulfuromonadia	Desulfuromonadales	Geopsychrobacteraceae	Malonomonas	undef
Desulfuromonadota_bin250	Bacteria	Desulfuromonadota	Desulfuromonadia	Geobacterales	Geobacteraceae	undef	undef
Desulfuromonadota_bin251	Bacteria	Desulfuromonadota	Desulfuromonadia	Desulfuromonadales	Geothermobacteraceae	undef	undef
Desulfuromonadota_bin252	Bacteria	Desulfuromonadota	Desulfuromonadia	Desulfuromonadales	UBA2294	undef	undef
Entotheonellota_bin253	Bacteria	Entotheonellota	Entotheonellia	Entotheonellales	Entotheonellaceae	undef	undef
Entotheonellota_bin254	Bacteria	Entotheonellota	Entotheonellia	Entotheonellales	undef	undef	undef
Entotheonellota_bin255	Bacteria	Entotheonellota	Entotheonellia	Entotheonellales	Entotheonellaceae	undef	undef
Fibrobacterota_bin256	Bacteria	Fibrobacterota	Chitinivibrionia	Chitinivibrionales	Chitinispirillaceae	undef	undef
Firmicutes_bin257	Bacteria	Firmicutes	Bacilli	Bacillales	Bacillaceae_H	Bacillus_C	Bacillus_C aryabhattai
Firmicutes_bin258	Bacteria	Firmicutes	Bacilli	Acholeplasmatales	Acholeplasmataceae	undef	undef
Firmicutes_A_bin259	Bacteria	Firmicutes_A	Clostridia	Christensenellales	undef	undef	undef
Firmicutes_A_bin260	Bacteria	Firmicutes_A	Clostridia	Christensenellales	Christensenellaceae	undef	undef
Firmicutes_A_bin261	Bacteria	Firmicutes_A	Clostridia	Christensenellales	undef	undef	undef
Firmicutes_A_bin262	Bacteria	Firmicutes_A	Clostridia	Christensenellales	CAG-74	Firm-11	undef
Firmicutes_A_bin263	Bacteria	Firmicutes_A	Clostridia	4C28d-15	undef	undef	undef
Gemmatimonadota_bin264	Bacteria	Gemmatimonadota	Gemmatimonadetes	Gemmatimonadales	GWC2-71-9	undef	undef
Gemmatimonadota_bin265	Bacteria	Gemmatimonadota	Gemmatimonadetes	Gemmatimonadales	GWC2-71-9	undef	undef
Gemmatimonadota_bin266	Bacteria	Gemmatimonadota	Gemmatimonadetes	SG8-23	undef	undef	undef
Gemmatimonadota_bin267	Bacteria	Gemmatimonadota	Gemmatimonadetes	Gemmatimonadales	GWC2-71-9	undef	undef
Gemmatimonadota_bin268	Bacteria	Gemmatimonadota	Gemmatimonadetes	Gemmatimonadales	GWC2-71-9	undef	undef
Gemmatimonadota_bin269	Bacteria	Gemmatimonadota	Gemmatimonadetes	undef	undef	undef	undef
Gemmatimonadota_bin270	Bacteria	Gemmatimonadota	Gemmatimonadetes	Gemmatimonadales	GWC2-71-9	undef	undef
Gemmatimonadota_bin271	Bacteria	Gemmatimonadota	Gemmatimonadetes	Gemmatimonadales	GWC2-71-9	undef	undef
Gemmatimonadota_bin272	Bacteria	Gemmatimonadota	Gemmatimonadetes	SG8-23	UBA6960	undef	undef
Halobacterota_bin273	Archaea	Halobacterota	Methanomicrobia	Methanomicrobiales	Methanoregulaceae	undef	undef
KSB1_bin274	Bacteria	KSB1	UBA2214	undef	undef	undef	undef
KSB1_bin275	Bacteria	KSB1	UBA2214	AABM5-25-91	undef	undef	undef
KSB1_bin276	Bacteria	KSB1	UBA2214	UBA2214	UBA2214	undef	undef
KSB1_bin277	Bacteria	KSB1	UBA2214	undef	undef	undef	undef
MBNT15_bin278	Bacteria	MBNT15	MBNT15	MBNT15	MBNT15	CSP1-8	undef
MBNT15_bin279	Bacteria	MBNT15	MBNT15	MBNT15	MBNT15	CSP1-8	undef
MBNT15_bin280	Bacteria	MBNT15	MBNT15	MBNT15	MBNT15	CSP1-8	undef
Methylomirabilota_bin281	Bacteria	Methylomirabilota	Methylomirabilia	Methylomirabilales	CSP1-5	CSP1-5	undef
Micrarchaeota_bin282	Archaea	Micrarchaeota	Micrarchaeia	UBA10214	UBA10214	undef	undef
Myxococcota_bin283	Bacteria	Myxococcota	XYA12-FULL-58-9	XYA12-FULL-58-9	undef	undef	undef
Myxococcota_bin284	Bacteria	Myxococcota	Polyangia	Polyangiales	NIC37A-2	undef	undef
Myxococcota_bin285	Bacteria	Myxococcota	Polyangia	Polyangiales	NIC37A-2	undef	undef
Myxococcota_bin286	Bacteria	Myxococcota	Polyangia	Polyangiales	Polyangiaceae	undef	undef
Myxococcota_bin287	Bacteria	Myxococcota	Polyangia	Kofleriales	Kofleriaceae	undef	undef
Myxococcota_bin288	Bacteria	Myxococcota	Polyangia	Kofleriales	Kofleriaceae	undef	undef
Myxococcota_bin289	Bacteria	Myxococcota	undef	undef	undef	undef	undef
Myxococcota_bin290	Bacteria	Myxococcota	Polyangia	Polyangiales	NIC37A-2	undef	undef
Myxococcota_bin291	Bacteria	Myxococcota	Polyangia	Polyangiales	undef	undef	undef
Myxococcota_bin292	Bacteria	Myxococcota	Polyangia	Polyangiales	NIC37A-2	undef	undef
Myxococcota_bin293	Bacteria	Myxococcota	Polyangia	Polyangiales	NIC37A-2	undef	undef
Myxococcota_bin294	Bacteria	Myxococcota	Polyangia	Polyangiales	undef	undef	undef
Myxococcota_bin295	Bacteria	Myxococcota	UBA9160	UBA9160	undef	undef	undef
Myxococcota_bin296	Bacteria	Myxococcota	Polyangia	Polyangiales	undef	undef	undef
Myxococcota_bin297	Bacteria	Myxococcota	Polyangia	Polyangiales	undef	undef	undef
Nanoarchaeota_bin298	Archaea	Nanoarchaeota	Woesearchaeia	Pacearchaeales	GW2011-AR1	GW2011-AR1	undef
Nanoarchaeota_bin299	Archaea	Nanoarchaeota	Woesearchaeia	Pacearchaeales	GW2011-AR1	GW2011-AR1	undef
Nanoarchaeota_bin300	Archaea	Nanoarchaeota	Aenigmarchaeia	undef	undef	undef	undef
Nanoarchaeota_bin301	Archaea	Nanoarchaeota	Aenigmarchaeia	undef	undef	undef	undef
Nanoarchaeota_bin302	Archaea	Nanoarchaeota	Woesearchaeia	Pacearchaeales	UBA73	1-14-0-10-34-76	undef
Nitrospirota_bin303	Bacteria	Nitrospirota	Nitrospiria	Nitrospirales	Nitrospiraceae	2-02-FULL-62-14	undef
Nitrospirota_bin304	Bacteria	Nitrospirota	Thermodesulfovibrionia	Thermodesulfovibrionales	UBA9159	undef	undef
Nitrospirota_bin305	Bacteria	Nitrospirota	Nitrospiria	Nitrospirales	Nitrospiraceae	undef	undef
Nitrospirota_bin306	Bacteria	Nitrospirota	Thermodesulfovibrionia	Thermodesulfovibrionales	SM23-35	undef	undef
Nitrospirota_bin307	Bacteria	Nitrospirota	Nitrospiria	Nitrospirales	Nitrospiraceae	GCA-2737345	undef
Nitrospirota_bin308	Bacteria	Nitrospirota	Thermodesulfovibrionia	Thermodesulfovibrionales	SM23-35	undef	undef
Nitrospirota_bin309	Bacteria	Nitrospirota	undef	undef	undef	undef	undef
Nitrospirota_bin310	Bacteria	Nitrospirota	Thermodesulfovibrionia	Thermodesulfovibrionales	SM23-35	undef	undef
Nitrospirota_bin311	Bacteria	Nitrospirota	Thermodesulfovibrionia	Thermodesulfovibrionales	JdFR-86	undef	undef
Nitrospirota_bin312	Bacteria	Nitrospirota	Nitrospiria	Nitrospirales	Nitrospiraceae	Nitrospira	undef
Nitrospirota_bin313	Bacteria	Nitrospirota	Nitrospiria	Nitrospirales	UBA8639	undef	undef
Nitrospirota_bin314	Bacteria	Nitrospirota	Nitrospiria	Nitrospirales	UBA8639	undef	undef
Nitrospirota_bin315	Bacteria	Nitrospirota	Nitrospiria	Nitrospirales	UBA8639	undef	undef
Nitrospirota_bin316	Bacteria	Nitrospirota	Nitrospiria	Nitrospirales	Nitrospiraceae	2-02-FULL-62-14	undef
Nitrospirota_bin317	Bacteria	Nitrospirota	Nitrospiria	Nitrospirales	UBA8639	UBA8639	undef
O2-12-FULL-43-9_bin318	Bacteria	O2-12-FULL-43-9	undef	undef	undef	undef	undef
O2-12-FULL-43-9_bin319	Bacteria	O2-12-FULL-43-9	undef	undef	undef	undef	undef
O2-12-FULL-43-9_bin320	Bacteria	O2-12-FULL-43-9	undef	undef	undef	undef	undef
OLB16_bin321	Bacteria	OLB16	OLB16	undef	undef	undef	undef
OLB16_bin322	Bacteria	OLB16	OLB16	OLB16	OLB16	undef	undef
Omnitrophota_bin323	Bacteria	Omnitrophota	koll11	4484-171	undef	undef	undef
Omnitrophota_bin324	Bacteria	Omnitrophota	koll11	GIF10	UBA6249	undef	undef
Omnitrophota_bin325	Bacteria	Omnitrophota	koll11	UBA10015	kpj58rc	undef	undef
Omnitrophota_bin326	Bacteria	Omnitrophota	Omnitrophia	Omnitrophales	GWA2-52-8	undef	undef
Omnitrophota_bin327	Bacteria	Omnitrophota	Omnitrophia	Omnitrophales	GWA2-52-8	undef	undef
Omnitrophota_bin328	Bacteria	Omnitrophota	koll11	UBA10015	kpj58rc	undef	undef
Omnitrophota_bin329	Bacteria	Omnitrophota	koll11	UBA10015	undef	undef	undef
Patescibacteria_bin330	Bacteria	Patescibacteria	ABY1	Uhrbacterales	2-12-FULL-60-25	2-12-FULL-60-25	undef
Patescibacteria_bin331	Bacteria	Patescibacteria	Paceibacteria	Moranbacterales	UBA2206	undef	undef
Patescibacteria_bin332	Bacteria	Patescibacteria	Microgenomatia	Shapirobacterales	UBA12405	undef	undef
Patescibacteria_bin333	Bacteria	Patescibacteria	Microgenomatia	UBA1400	undef	undef	undef
Patescibacteria_bin334	Bacteria	Patescibacteria	Gracilibacteria	um-filter-43-11	um-filter-43-11	undef	undef
Patescibacteria_bin335	Bacteria	Patescibacteria	Paceibacteria	UBA9983	Kaiserbacteraceae	C7867-001	undef
Patescibacteria_bin336	Bacteria	Patescibacteria	Paceibacteria	UBA9983	Zambryskibacteraceae	UBA5004	undef
Patescibacteria_bin337	Bacteria	Patescibacteria	Saccharimonadia	Saccharimonadales	UBA10212	undef	undef
Patescibacteria_bin338	Bacteria	Patescibacteria	Paceibacteria	UBA9983	Taylorbacteraceae	C7867-002	undef
Patescibacteria_bin339	Bacteria	Patescibacteria	Microgenomatia	Levybacterales	undef	undef	undef
Patescibacteria_bin340	Bacteria	Patescibacteria	Microgenomatia	UBA10105	UBA927	XYB1-FULL-47-11	undef
Patescibacteria_bin341	Bacteria	Patescibacteria	Microgenomatia	GWA2-44-7	Woesebacteraceae	GWB1-39-10	undef
Patescibacteria_bin342	Bacteria	Patescibacteria	Microgenomatia	UBA10105	UBA927	undef	undef
Patescibacteria_bin343	Bacteria	Patescibacteria	Paceibacteria	Paceibacterales	2-12-FULL-40-12	undef	undef
Patescibacteria_bin344	Bacteria	Patescibacteria	Paceibacteria	UBA9983	Kaiserbacteraceae	C7867-001	undef
Patescibacteria_bin345	Bacteria	Patescibacteria	Paceibacteria	UBA9983	Kaiserbacteraceae	UBA10103	undef
Patescibacteria_bin346	Bacteria	Patescibacteria	Paceibacteria	UBA9983	Kaiserbacteraceae	C7867-001	undef
Patescibacteria_bin347	Bacteria	Patescibacteria	Paceibacteria	UBA9983	Taylorbacteraceae	C7867-002	undef
Patescibacteria_bin348	Bacteria	Patescibacteria	Paceibacteria	WO2-41-13	Giovannonibacteraceae_A	undef	undef
Patescibacteria_bin349	Bacteria	Patescibacteria	Paceibacteria	UBA9983	Taylorbacteraceae	C7867-002	undef
Patescibacteria_bin350	Bacteria	Patescibacteria	Doudnabacteria	UBA920	UBA920	undef	undef
Patescibacteria_bin351	Bacteria	Patescibacteria	Microgenomatia	Levybacterales	UBA12049	undef	undef
Patescibacteria_bin352	Bacteria	Patescibacteria	Paceibacteria	UBA9983	undef	undef	undef
Patescibacteria_bin353	Bacteria	Patescibacteria	Paceibacteria	Yanofskybacterales	undef	undef	undef
Patescibacteria_bin354	Bacteria	Patescibacteria	Paceibacteria	UBA9983	Zambryskibacteraceae	UBA5004	undef
Patescibacteria_bin355	Bacteria	Patescibacteria	Paceibacteria	UBA9983	Kaiserbacteraceae	C7867-001	undef
Patescibacteria_bin356	Bacteria	Patescibacteria	Microgenomatia	GWA2-44-7	Woesebacteraceae	undef	undef
Patescibacteria_bin357	Bacteria	Patescibacteria	Paceibacteria	UBA9983	Kaiserbacteraceae	1-14-0-10-45-20	undef
Patescibacteria_bin358	Bacteria	Patescibacteria	Paceibacteria	Ryanbacterales	GWA2-47-10b	undef	undef
Patescibacteria_bin359	Bacteria	Patescibacteria	Saccharimonadia	Saccharimonadales	undef	undef	undef
Patescibacteria_bin360	Bacteria	Patescibacteria	Paceibacteria	UBA6257	Liptonbacteraceae	1-14-0-10-49-15	undef
Patescibacteria_bin361	Bacteria	Patescibacteria	Paceibacteria	UBA9983	Kaiserbacteraceae	UBA10103	undef
Patescibacteria_bin362	Bacteria	Patescibacteria	Paceibacteria	UBA9983	Kaiserbacteraceae	1-14-0-10-47-16	undef
Patescibacteria_bin363	Bacteria	Patescibacteria	Paceibacteria	UBA6257	1-14-0-10-40-38	undef	undef
Patescibacteria_bin364	Bacteria	Patescibacteria	ABY1	Uhrbacterales	SG8-24	undef	undef
Patescibacteria_bin365	Bacteria	Patescibacteria	Paceibacteria	UBA9983	Nomurabacteraceae	UBA9973	undef
Patescibacteria_bin366	Bacteria	Patescibacteria	Paceibacteria	UBA9983	Kaiserbacteraceae	undef	undef
Patescibacteria_bin367	Bacteria	Patescibacteria	Saccharimonadia	Saccharimonadales	UBA10212	undef	undef
Patescibacteria_bin368	Bacteria	Patescibacteria	Paceibacteria	Yanofskybacterales	undef	undef	undef
Patescibacteria_bin369	Bacteria	Patescibacteria	Gracilibacteria	um-filter-43-11	um-filter-43-11	undef	undef
Patescibacteria_bin370	Bacteria	Patescibacteria	Doudnabacteria	UBA920	UBA920	undef	undef
Patescibacteria_bin371	Bacteria	Patescibacteria	Microgenomatia	GWA2-44-7	Woesebacteraceae	UBA5941	undef
Patescibacteria_bin372	Bacteria	Patescibacteria	ABY1	Uhrbacterales	2-12-FULL-60-25	2-12-FULL-60-25	undef
Planctomycetota_bin373	Bacteria	Planctomycetota	Planctomycetes	Pirellulales	Thermoguttaceae	UBA11386	undef
Planctomycetota_bin374	Bacteria	Planctomycetota	Planctomycetes	Pirellulales	Pirellulaceae	Mariniblastus	undef
Planctomycetota_bin375	Bacteria	Planctomycetota	Planctomycetes	Pirellulales	Thermoguttaceae	UBA11386	undef
Planctomycetota_bin376	Bacteria	Planctomycetota	Phycisphaerae	SG8-4	SG8-4	undef	undef
Planctomycetota_bin377	Bacteria	Planctomycetota	Phycisphaerae	SG8-4	SG8-4	undef	undef
Planctomycetota_bin378	Bacteria	Planctomycetota	UBA8742	undef	undef	undef	undef
Planctomycetota_bin379	Bacteria	Planctomycetota	Phycisphaerae	UBA1845	undef	undef	undef
Planctomycetota_bin380	Bacteria	Planctomycetota	Phycisphaerae	UBA1845	undef	undef	undef
Planctomycetota_bin381	Bacteria	Planctomycetota	Phycisphaerae	SG8-4	SG8-4	undef	undef
Planctomycetota_bin382	Bacteria	Planctomycetota	Phycisphaerae	SG8-4	SG8-4	undef	undef
Planctomycetota_bin383	Bacteria	Planctomycetota	Planctomycetes	Pirellulales	Thermoguttaceae	undef	undef
Planctomycetota_bin384	Bacteria	Planctomycetota	Phycisphaerae	UBA1845	undef	undef	undef
Planctomycetota_bin385	Bacteria	Planctomycetota	Phycisphaerae	SG8-4	SG8-4	undef	undef
Planctomycetota_bin386	Bacteria	Planctomycetota	Planctomycetes	Gemmatales	undef	undef	undef
Planctomycetota_bin387	Bacteria	Planctomycetota	Phycisphaerae	SG8-4	SG8-4	SG8-4	undef
Planctomycetota_bin388	Bacteria	Planctomycetota	Planctomycetes	Pirellulales	Pirellulaceae	undef	undef
Planctomycetota_bin389	Bacteria	Planctomycetota	Planctomycetes	Gemmatales	undef	undef	undef
Planctomycetota_bin390	Bacteria	Planctomycetota	Planctomycetes	Planctomycetales	Planctomycetaceae	Planctomicrobium	undef
Planctomycetota_bin391	Bacteria	Planctomycetota	UBA8108	UBA1146	undef	undef	undef
Planctomycetota_bin392	Bacteria	Planctomycetota	Phycisphaerae	Phycisphaerales	SM1A02	undef	undef
Proteobacteria_bin393	Bacteria	Proteobacteria	Gammaproteobacteria	UBA4486	UBA4486	2-02-FULL-47-50	undef
Proteobacteria_bin394	Bacteria	Proteobacteria	Gammaproteobacteria	UBA6522	undef	undef	undef
Proteobacteria_bin395	Bacteria	Proteobacteria	Gammaproteobacteria	Betaproteobacteriales	UBA6910	UBA6910	undef
Proteobacteria_bin396	Bacteria	Proteobacteria	Alphaproteobacteria	Rhizobiales	undef	undef	undef
Proteobacteria_bin397	Bacteria	Proteobacteria	Gammaproteobacteria	HK1	undef	undef	undef
Proteobacteria_bin398	Bacteria	Proteobacteria	Gammaproteobacteria	Betaproteobacteriales	SG8-41	SG8-41	undef
Proteobacteria_bin399	Bacteria	Proteobacteria	Gammaproteobacteria	Woeseiales	Woeseiaceae	undef	undef
Proteobacteria_bin400	Bacteria	Proteobacteria	Gammaproteobacteria	GCA-001735895	undef	undef	undef
Proteobacteria_bin401	Bacteria	Proteobacteria	Gammaproteobacteria	Enterobacterales	Vibrionaceae	Vibrio	Vibrio fluvialis
Proteobacteria_bin402	Bacteria	Proteobacteria	Gammaproteobacteria	undef	undef	undef	undef
Proteobacteria_bin403	Bacteria	Proteobacteria	Gammaproteobacteria	Thiohalomonadales	UBA6915	undef	undef
Proteobacteria_bin404	Bacteria	Proteobacteria	Gammaproteobacteria	Thiohalomonadales	UBA6492	UBA6492	undef
Proteobacteria_bin405	Bacteria	Proteobacteria	Gammaproteobacteria	Thiohalomonadales	UBA6492	undef	undef
Proteobacteria_bin406	Bacteria	Proteobacteria	Gammaproteobacteria	UBA4486	UBA4486	undef	undef
Proteobacteria_bin407	Bacteria	Proteobacteria	Gammaproteobacteria	Acidiferrobacterales	undef	undef	undef
Proteobacteria_bin408	Bacteria	Proteobacteria	Gammaproteobacteria	UBA5859	undef	undef	undef
Proteobacteria_bin409	Bacteria	Proteobacteria	Alphaproteobacteria	Rhodospirillales	Rhodospirillaceae	undef	undef
Proteobacteria_bin410	Bacteria	Proteobacteria	Gammaproteobacteria	Thiohalobacterales	Thiohalobacteraceae	UBA9214	undef
Proteobacteria_bin411	Bacteria	Proteobacteria	Gammaproteobacteria	Pseudomonadales	Porticoccaceae	undef	undef
Proteobacteria_bin412	Bacteria	Proteobacteria	Gammaproteobacteria	Steroidobacterales	Steroidobacteraceae	undef	undef
Proteobacteria_bin413	Bacteria	Proteobacteria	Gammaproteobacteria	Beggiatoales	undef	undef	undef
Proteobacteria_bin414	Bacteria	Proteobacteria	Gammaproteobacteria	Pseudomonadales	Halieaceae	Halioglobus	undef
Proteobacteria_bin415	Bacteria	Proteobacteria	Gammaproteobacteria	GCA-1735895	GCA-1735895	undef	undef
Proteobacteria_bin416	Bacteria	Proteobacteria	Alphaproteobacteria	Rhizobiales	Thermopetrobacteraceae	undef	undef
Proteobacteria_bin417	Bacteria	Proteobacteria	Gammaproteobacteria	Pseudomonadales	Halieaceae	Halioglobus	undef
Proteobacteria_bin418	Bacteria	Proteobacteria	Gammaproteobacteria	undef	undef	undef	undef
Proteobacteria_bin419	Bacteria	Proteobacteria	Gammaproteobacteria	Xanthomonadales	undef	undef	undef
Proteobacteria_bin420	Bacteria	Proteobacteria	Alphaproteobacteria	Dongiales	Dongiaceae	Dongia	undef
Proteobacteria_bin421	Bacteria	Proteobacteria	Gammaproteobacteria	Pseudomonadales	Spongiibacteraceae	undef	undef
Proteobacteria_bin422	Bacteria	Proteobacteria	Gammaproteobacteria	Pseudomonadales	Spongiibacteraceae	undef	undef
Proteobacteria_bin423	Bacteria	Proteobacteria	Gammaproteobacteria	GCA-001735895	undef	undef	undef
Proteobacteria_bin424	Bacteria	Proteobacteria	Gammaproteobacteria	Pseudomonadales	Spongiibacteraceae	undef	undef
Proteobacteria_bin425	Bacteria	Proteobacteria	Gammaproteobacteria	Pseudomonadales	Porticoccaceae	undef	undef
Proteobacteria_bin426	Bacteria	Proteobacteria	Gammaproteobacteria	Pseudomonadales	Porticoccaceae	undef	undef
Proteobacteria_bin427	Bacteria	Proteobacteria	Gammaproteobacteria	Pseudomonadales	Cellvibrionaceae	Agaribacterium	undef
Proteobacteria_bin428	Bacteria	Proteobacteria	Alphaproteobacteria	Sphingomonadales	Sphingomonadaceae	Sphingomonas_A	undef
Proteobacteria_bin429	Bacteria	Proteobacteria	Gammaproteobacteria	Pseudomonadales	Porticoccaceae	Porticoccus	undef
Proteobacteria_bin430	Bacteria	Proteobacteria	Gammaproteobacteria	Nitrosococcales	Methylophagaceae	Methylophaga	undef
Proteobacteria_bin431	Bacteria	Proteobacteria	Gammaproteobacteria	Xanthomonadales	undef	undef	undef
Proteobacteria_bin432	Bacteria	Proteobacteria	Gammaproteobacteria	Betaproteobacteriales	SG8-39	SG8-39	undef
Proteobacteria_bin433	Bacteria	Proteobacteria	Alphaproteobacteria	Sphingomonadales	Sphingomonadaceae	Novosphingobium	undef
Proteobacteria_bin434	Bacteria	Proteobacteria	Alphaproteobacteria	Rhizobiales	Thermopetrobacteraceae	undef	undef
Proteobacteria_bin435	Bacteria	Proteobacteria	Gammaproteobacteria	Pseudomonadales	Halieaceae	undef	undef
Proteobacteria_bin436	Bacteria	Proteobacteria	Gammaproteobacteria	Pseudomonadales	Porticoccaceae	undef	undef
Proteobacteria_bin437	Bacteria	Proteobacteria	Gammaproteobacteria	Pseudomonadales	Cellvibrionaceae	undef	undef
Proteobacteria_bin438	Bacteria	Proteobacteria	Gammaproteobacteria	Pseudomonadales	Cellvibrionaceae	GCA-2707785	undef
Proteobacteria_bin439	Bacteria	Proteobacteria	Gammaproteobacteria	Acidiferrobacterales	SPGG2	undef	undef
Proteobacteria_bin440	Bacteria	Proteobacteria	Alphaproteobacteria	Caulobacterales	Hyphomonadaceae	undef	undef
Proteobacteria_bin441	Bacteria	Proteobacteria	Alphaproteobacteria	Caulobacterales	Hyphomonadaceae	undef	undef
Proteobacteria_bin442	Bacteria	Proteobacteria	Gammaproteobacteria	Chromatiales	Sedimenticolaceae	undef	undef
Proteobacteria_bin443	Bacteria	Proteobacteria	Gammaproteobacteria	Thiohalomonadales	undef	undef	undef
Proteobacteria_bin444	Bacteria	Proteobacteria	Alphaproteobacteria	Sphingomonadales	Sphingomonadaceae	Novosphingobium_A	undef
Proteobacteria_bin445	Bacteria	Proteobacteria	Gammaproteobacteria	Pseudomonadales	Halieaceae	Halioglobus	undef
Proteobacteria_bin446	Bacteria	Proteobacteria	Zetaproteobacteria	Mariprofundales	Mariprofundaceae	undef	undef
Proteobacteria_bin447	Bacteria	Proteobacteria	Gammaproteobacteria	Pseudomonadales	Ketobacteraceae	undef	undef
Proteobacteria_bin448	Bacteria	Proteobacteria	Gammaproteobacteria	Betaproteobacteriales	SG8-41	SG8-41	undef
Proteobacteria_bin449	Bacteria	Proteobacteria	Gammaproteobacteria	Steroidobacterales	Steroidobacteraceae	undef	undef
Proteobacteria_bin450	Bacteria	Proteobacteria	Gammaproteobacteria	Betaproteobacteriales	Gallionellaceae	Gallionella	undef
Proteobacteria_bin451	Bacteria	Proteobacteria	Gammaproteobacteria	Pseudomonadales	Moraxellaceae	Acinetobacter	Acinetobacter tandoii_A
Proteobacteria_bin452	Bacteria	Proteobacteria	Gammaproteobacteria	Betaproteobacteriales	Gallionellaceae	undef	undef
Proteobacteria_bin453	Bacteria	Proteobacteria	Gammaproteobacteria	Beggiatoales	Beggiatoaceae	undef	undef
Proteobacteria_bin454	Bacteria	Proteobacteria	Gammaproteobacteria	Betaproteobacteriales	UBA6910	undef	undef
Proteobacteria_bin455	Bacteria	Proteobacteria	Gammaproteobacteria	UBA4486	UBA4486	undef	undef
Proteobacteria_bin456	Bacteria	Proteobacteria	Gammaproteobacteria	Steroidobacterales	undef	undef	undef
Proteobacteria_bin457	Bacteria	Proteobacteria	Gammaproteobacteria	Betaproteobacteriales	SG8-41	SG8-41	undef
Proteobacteria_bin458	Bacteria	Proteobacteria	Gammaproteobacteria	undef	undef	undef	undef
Proteobacteria_bin459	Bacteria	Proteobacteria	Gammaproteobacteria	Thiohalomonadales	UBA6915	undef	undef
Proteobacteria_bin460	Bacteria	Proteobacteria	Gammaproteobacteria	Thiohalomonadales	UBA6492	UBA6492	undef
Proteobacteria_bin461	Bacteria	Proteobacteria	Gammaproteobacteria	Thiohalomonadales	UBA6492	undef	undef
Proteobacteria_bin462	Bacteria	Proteobacteria	Gammaproteobacteria	Thiohalomonadales	UBA6915	undef	undef
Proteobacteria_bin463	Bacteria	Proteobacteria	Gammaproteobacteria	Thiohalomonadales	UBA6492	undef	undef
Proteobacteria_bin464	Bacteria	Proteobacteria	Gammaproteobacteria	UBA6002	UBA6002	undef	undef
Proteobacteria_bin465	Bacteria	Proteobacteria	Gammaproteobacteria	Pseudomonadales	Porticoccaceae	undef	undef
Proteobacteria_bin466	Bacteria	Proteobacteria	Gammaproteobacteria	Acidiferrobacterales	Sulfurifustaceae	RBG-16-60-9	undef
Proteobacteria_bin467	Bacteria	Proteobacteria	Alphaproteobacteria	Sphingomonadales	Sphingomonadaceae	Novosphingobium	undef
Proteobacteria_bin468	Bacteria	Proteobacteria	Gammaproteobacteria	Pseudomonadales	Cellvibrionaceae	GCA-2707785	undef
Proteobacteria_bin469	Bacteria	Proteobacteria	Gammaproteobacteria	Pseudomonadales	Halieaceae	undef	undef
Proteobacteria_bin470	Bacteria	Proteobacteria	Gammaproteobacteria	Pseudomonadales	HTCC2089	undef	undef
Proteobacteria_bin471	Bacteria	Proteobacteria	Gammaproteobacteria	Woeseiales	Woeseiaceae	undef	undef
Proteobacteria_bin472	Bacteria	Proteobacteria	Gammaproteobacteria	Acidiferrobacterales	SPGG2	undef	undef
Proteobacteria_bin473	Bacteria	Proteobacteria	Gammaproteobacteria	Chromatiales	Sedimenticolaceae	undef	undef
Proteobacteria_bin474	Bacteria	Proteobacteria	Gammaproteobacteria	Acidiferrobacterales	undef	undef	undef
Proteobacteria_bin475	Bacteria	Proteobacteria	Gammaproteobacteria	Steroidobacterales	undef	undef	undef
Proteobacteria_bin476	Bacteria	Proteobacteria	Gammaproteobacteria	Pseudomonadales	Halieaceae	Halioglobus	undef
Proteobacteria_bin477	Bacteria	Proteobacteria	Gammaproteobacteria	Thiohalobacterales	Thiohalobacteraceae	undef	undef
Proteobacteria_bin478	Bacteria	Proteobacteria	Gammaproteobacteria	Chromatiales	Sedimenticolaceae	undef	undef
Proteobacteria_bin479	Bacteria	Proteobacteria	Gammaproteobacteria	Pseudomonadales	Halieaceae	Halioglobus	undef
Proteobacteria_bin480	Bacteria	Proteobacteria	Gammaproteobacteria	Steroidobacterales	undef	undef	undef
Proteobacteria_bin481	Bacteria	Proteobacteria	Gammaproteobacteria	Woeseiales	Woeseiaceae	UBA1844	undef
Proteobacteria_bin482	Bacteria	Proteobacteria	Gammaproteobacteria	Thiohalomonadales	UBA6492	undef	undef
Proteobacteria_bin483	Bacteria	Proteobacteria	Gammaproteobacteria	Thiohalomonadales	UBA6915	undef	undef
Proteobacteria_bin484	Bacteria	Proteobacteria	Gammaproteobacteria	Betaproteobacteriales	Methylophilaceae	GCA-2401735	undef
Proteobacteria_bin485	Bacteria	Proteobacteria	Gammaproteobacteria	UBA6522	UBA6522	undef	undef
Proteobacteria_bin486	Bacteria	Proteobacteria	Gammaproteobacteria	UBA4486	UBA4486	undef	undef
Proteobacteria_bin487	Bacteria	Proteobacteria	Gammaproteobacteria	Pseudomonadales	HTCC2089	undef	undef
Proteobacteria_bin488	Bacteria	Proteobacteria	Gammaproteobacteria	Acidiferrobacterales	Sulfurifustaceae	SM1-46	undef
Proteobacteria_bin489	Bacteria	Proteobacteria	Gammaproteobacteria	Enterobacterales	Enterobacteriaceae	Mangrovibacter	undef
Proteobacteria_bin490	Bacteria	Proteobacteria	Gammaproteobacteria	Xanthomonadales	undef	undef	undef
Proteobacteria_bin491	Bacteria	Proteobacteria	Gammaproteobacteria	UBA4486	UBA4486	undef	undef
Proteobacteria_bin492	Bacteria	Proteobacteria	Gammaproteobacteria	Betaproteobacteriales	SG8-41	SG8-41	undef
Proteobacteria_bin493	Bacteria	Proteobacteria	Gammaproteobacteria	Xanthomonadales	undef	undef	undef
Proteobacteria_bin494	Bacteria	Proteobacteria	Gammaproteobacteria	Competibacterales	Competibacteraceae	undef	undef
Proteobacteria_bin495	Bacteria	Proteobacteria	Gammaproteobacteria	Steroidobacterales	Steroidobacteraceae	undef	undef
Proteobacteria_bin496	Bacteria	Proteobacteria	Alphaproteobacteria	Rhizobiales	undef	undef	undef
Proteobacteria_bin497	Bacteria	Proteobacteria	Gammaproteobacteria	Pseudomonadales	Pseudohongiellaceae	UBA9145	undef
Proteobacteria_bin498	Bacteria	Proteobacteria	Gammaproteobacteria	Steroidobacterales	undef	undef	undef
Proteobacteria_bin499	Bacteria	Proteobacteria	Gammaproteobacteria	Betaproteobacteriales	SG8-41	SG8-41	undef
Proteobacteria_bin500	Bacteria	Proteobacteria	Alphaproteobacteria	Micavibrionales	UBA2020	undef	undef
Proteobacteria_bin501	Bacteria	Proteobacteria	Gammaproteobacteria	Betaproteobacteriales	SG8-40	SG8-40	undef
Proteobacteria_bin502	Bacteria	Proteobacteria	Alphaproteobacteria	Kiloniellales	Fodinicurvataceae	undef	undef
Proteobacteria_bin503	Bacteria	Proteobacteria	Alphaproteobacteria	Sphingomonadales	Sphingomonadaceae	Sphingomonas_A	undef
Proteobacteria_bin504	Bacteria	Proteobacteria	Gammaproteobacteria	UBA6522	UBA6522	undef	undef
Proteobacteria_bin505	Bacteria	Proteobacteria	Gammaproteobacteria	UBA4486	UBA4486	2-02-FULL-47-50	undef
Proteobacteria_bin506	Bacteria	Proteobacteria	Gammaproteobacteria	Acidiferrobacterales	Sulfurifustaceae	undef	undef
Proteobacteria_bin507	Bacteria	Proteobacteria	Gammaproteobacteria	Pseudomonadales	Pseudohongiellaceae	undef	undef
Proteobacteria_bin508	Bacteria	Proteobacteria	Gammaproteobacteria	Woeseiales	Woeseiaceae	undef	undef
Proteobacteria_bin509	Bacteria	Proteobacteria	Gammaproteobacteria	Pseudomonadales	Cellvibrionaceae	undef	undef
Proteobacteria_bin510	Bacteria	Proteobacteria	Gammaproteobacteria	Woeseiales	Woeseiaceae	undef	undef
Proteobacteria_bin511	Bacteria	Proteobacteria	Gammaproteobacteria	Steroidobacterales	Steroidobacteraceae	undef	undef
Proteobacteria_bin512	Bacteria	Proteobacteria	Gammaproteobacteria	Pseudomonadales	UBA5518	undef	undef
Proteobacteria_bin513	Bacteria	Proteobacteria	Gammaproteobacteria	UBA6522	UBA6522	undef	undef
Proteobacteria_bin514	Bacteria	Proteobacteria	Gammaproteobacteria	UBA4486	UBA4486	undef	undef
Proteobacteria_bin515	Bacteria	Proteobacteria	Gammaproteobacteria	Betaproteobacteriales	SG8-41	SG8-41	undef
Proteobacteria_bin516	Bacteria	Proteobacteria	Gammaproteobacteria	Pseudomonadales	Spongiibacteraceae	undef	undef
Proteobacteria_bin517	Bacteria	Proteobacteria	Gammaproteobacteria	Xanthomonadales	undef	undef	undef
Proteobacteria_bin518	Bacteria	Proteobacteria	Gammaproteobacteria	Methylococcales	Methylomonadaceae	undef	undef
Proteobacteria_bin519	Bacteria	Proteobacteria	Alphaproteobacteria	Rhodospirillales	2-12-FULL-67-15	undef	undef
Proteobacteria_bin520	Bacteria	Proteobacteria	Gammaproteobacteria	UBA4486	UBA4486	undef	undef
Proteobacteria_bin521	Bacteria	Proteobacteria	Gammaproteobacteria	UBA4486	UBA4486	undef	undef
Proteobacteria_bin522	Bacteria	Proteobacteria	Gammaproteobacteria	GCA-2400775	undef	undef	undef
Proteobacteria_bin523	Bacteria	Proteobacteria	Alphaproteobacteria	Rhizobiales	Rhizobiaceae	undef	undef
Proteobacteria_bin524	Bacteria	Proteobacteria	Alphaproteobacteria	Caulobacterales	Maricaulaceae	undef	undef
Proteobacteria_bin525	Bacteria	Proteobacteria	Gammaproteobacteria	Steroidobacterales	Steroidobacteraceae	undef	undef
Proteobacteria_bin526	Bacteria	Proteobacteria	Gammaproteobacteria	Pseudomonadales	Spongiibacteraceae	undef	undef
Proteobacteria_bin527	Bacteria	Proteobacteria	Alphaproteobacteria	UBA1301	UBA1301	undef	undef
Proteobacteria_bin528	Bacteria	Proteobacteria	Alphaproteobacteria	Rickettsiales	Anaplasmataceae	Wolbachia	Wolbachia pipientis
Proteobacteria_bin529	Bacteria	Proteobacteria	Gammaproteobacteria	Pseudomonadales	HTCC2089	undef	undef
Proteobacteria_bin530	Bacteria	Proteobacteria	Gammaproteobacteria	UBA6522	UBA6522	undef	undef
Proteobacteria_bin531	Bacteria	Proteobacteria	Gammaproteobacteria	Pseudomonadales	Cellvibrionaceae	1162T-S-0a-05	undef
Proteobacteria_bin532	Bacteria	Proteobacteria	Gammaproteobacteria	Pseudomonadales	HTCC2089	undef	undef
Proteobacteria_bin533	Bacteria	Proteobacteria	Gammaproteobacteria	Pseudomonadales	Pseudohongiellaceae	undef	undef
Proteobacteria_bin534	Bacteria	Proteobacteria	Gammaproteobacteria	HTCC5015	HTCC5015	undef	undef
Proteobacteria_bin535	Bacteria	Proteobacteria	Gammaproteobacteria	Pseudomonadales	Pseudohongiellaceae	undef	undef
Proteobacteria_bin536	Bacteria	Proteobacteria	Gammaproteobacteria	Enterobacterales	Kangiellaceae	undef	undef
Proteobacteria_bin537	Bacteria	Proteobacteria	Gammaproteobacteria	UBA4575	UBA4575	undef	undef
Proteobacteria_bin538	Bacteria	Proteobacteria	Gammaproteobacteria	Pseudomonadales	Pseudohongiellaceae	undef	undef
Proteobacteria_bin539	Bacteria	Proteobacteria	Gammaproteobacteria	UBA4486	UBA4486	undef	undef
Proteobacteria_bin540	Bacteria	Proteobacteria	Alphaproteobacteria	Kiloniellales	Kiloniellaceae	undef	undef
Proteobacteria_bin541	Bacteria	Proteobacteria	Gammaproteobacteria	Pseudomonadales	Saccharospirillaceae	undef	undef
Proteobacteria_bin542	Bacteria	Proteobacteria	Gammaproteobacteria	Xanthomonadales	undef	undef	undef
Proteobacteria_bin543	Bacteria	Proteobacteria	Gammaproteobacteria	Pseudomonadales	Cellvibrionaceae	undef	undef
Proteobacteria_bin544	Bacteria	Proteobacteria	Gammaproteobacteria	Betaproteobacteriales	SG8-39	undef	undef
Proteobacteria_bin545	Bacteria	Proteobacteria	Gammaproteobacteria	Steroidobacterales	Steroidobacteraceae	Steroidobacter	undef
Proteobacteria_bin546	Bacteria	Proteobacteria	Alphaproteobacteria	Rhizobiales	Thermopetrobacteraceae	undef	undef
Proteobacteria_bin547	Bacteria	Proteobacteria	Gammaproteobacteria	Betaproteobacteriales	SG8-40	SG8-40	undef
Proteobacteria_bin548	Bacteria	Proteobacteria	Gammaproteobacteria	UBA6522	undef	undef	undef
Spirochaetota_bin549	Bacteria	Spirochaetota	Spirochaetia	Spirochaetales	Spirochaetaceae_B	UBA2779	undef
Spirochaetota_bin550	Bacteria	Spirochaetota	Spirochaetia	Spirochaetales	Spirochaetaceae_B	undef	undef
Spirochaetota_bin551	Bacteria	Spirochaetota	Spirochaetia	Spirochaetales	Marispirochaetaceae	undef	undef
Spirochaetota_bin552	Bacteria	Spirochaetota	Spirochaetia	Spirochaetales	Spirochaetaceae_B	UBA2779	undef
Spirochaetota_bin553	Bacteria	Spirochaetota	Spirochaetia	Spirochaetales	UBA9216	undef	undef
Spirochaetota_bin554	Bacteria	Spirochaetota	Spirochaetia	Spirochaetales	Marispirochaetaceae	undef	undef
Spirochaetota_bin555	Bacteria	Spirochaetota	Spirochaetia	Spirochaetales	Sediminispirochaetaceae	undef	undef
Thermoplasmatota_bin556	Archaea	Thermoplasmatota	E2	DHVEG-1	DHVEG-1	SM1-50	undef
Thermoplasmatota_bin557	Archaea	Thermoplasmatota	Thermoplasmata_A	UBA10834	UBA10834	UBA10834	undef
Thermoplasmatota_bin558	Archaea	Thermoplasmatota	Thermoplasmata_A	undef	undef	undef	undef
Thermoplasmatota_bin559	Archaea	Thermoplasmatota	Thermoplasmata_A	RBG-16-68-12	undef	undef	undef
UBA10199_bin560	Bacteria	UBA10199	UBA10199	UBA10839	UBA10839	undef	undef
UBA10199_bin561	Bacteria	UBA10199	undef	undef	undef	undef	undef
UBA6262_bin562	Bacteria	UBA6262	UBA6262	UBA6262	UBA6262	undef	undef
UBP1_bin563	Bacteria	UBP1	PRR-12	LZORAL124-64-63	LZORAL124-64-63	undef	undef
UBP1_bin564	Bacteria	UBP1	PRR-12	undef	undef	undef	undef
UBP1_bin565	Bacteria	UBP1	PRR-12	undef	undef	undef	undef
UBP10_bin566	Bacteria	UBP10	GR-WP33-30	bin18	bin18	undef	undef
UBP10_bin567	Bacteria	UBP10	GR-WP33-30	UBA9968	undef	undef	undef
UBP10_bin568	Bacteria	UBP10	GR-WP33-30	UBA9968	undef	undef	undef
UBP10_bin569	Bacteria	UBP10	GR-WP33-30	UBA9968	undef	undef	undef
UBP7_bin570	Bacteria	UBP7	4484-113	undef	undef	undef	undef
undef_bin571	Bacteria	undef	undef	undef	undef	undef	undef
undef_bin572	Bacteria	undef	undef	undef	undef	undef	undef
undef_bin573	Bacteria	undef	undef	undef	undef	undef	undef
undef_bin574	Bacteria	undef	undef	undef	undef	undef	undef
Verrucomicrobia_bin575	Bacteria	Verrucomicrobia	Kiritimatiellae	Kiritimatiellales	UBA1859	undef	undef
Verrucomicrobia_bin576	Bacteria	Verrucomicrobia	Verrucomicrobiae	Verrucomicrobiales	Akkermansiaceae	Haloferula	undef
Verrucomicrobia_bin577	Bacteria	Verrucomicrobia	Verrucomicrobiae	Opitutales	UBA4506	undef	undef
Verrucomicrobia_bin578	Bacteria	Verrucomicrobia	Verrucomicrobiae	Pedosphaerales	Pedosphaeraceae	undef	undef
Verrucomicrobia_bin579	Bacteria	Verrucomicrobia	Verrucomicrobiae	Chthoniobacterales	UBA10450	undef	undef
Verrucomicrobia_bin580	Bacteria	Verrucomicrobia	Verrucomicrobiae	Pedosphaerales	Pedosphaeraceae	undef	undef
Verrucomicrobia_bin581	Bacteria	Verrucomicrobia	Verrucomicrobiae	Pedosphaerales	Pedosphaeraceae	undef	undef
Verrucomicrobia_bin582	Bacteria	Verrucomicrobia	Verrucomicrobiae	Pedosphaerales	Pedosphaeraceae	UBA3939	undef
Verrucomicrobia_bin583	Bacteria	Verrucomicrobia	Verrucomicrobiae	Pedosphaerales	Pedosphaeraceae	UBA11358	undef
Verrucomicrobia_bin584	Bacteria	Verrucomicrobia	Verrucomicrobiae	Chthoniobacterales	UBA10450	undef	undef
Verrucomicrobia_bin585	Bacteria	Verrucomicrobia	Verrucomicrobiae	Pedosphaerales	Pedosphaeraceae	UBA11358	undef
Verrucomicrobia_bin586	Bacteria	Verrucomicrobia	Verrucomicrobiae	Chthoniobacterales	UBA10450	undef	undef
Verrucomicrobia_bin587	Bacteria	Verrucomicrobia	Verrucomicrobiae	undef	undef	undef	undef
Verrucomicrobia_bin588	Bacteria	Verrucomicrobia	Verrucomicrobiae	Chthoniobacterales	undef	undef	undef
Verrucomicrobia_bin589	Bacteria	Verrucomicrobia	Chlamydiia	Parachlamydiales	Simkaniaceae	undef	undef
Verrucomicrobia_bin590	Bacteria	Verrucomicrobia	Chlamydiia	Parachlamydiales	Ga0074140	undef	undef
Verrucomicrobia_bin591	Bacteria	Verrucomicrobia	Verrucomicrobiae	Pedosphaerales	Pedosphaeraceae	undef	undef
Verrucomicrobia_bin592	Bacteria	Verrucomicrobia	Verrucomicrobiae	Pedosphaerales	Pedosphaeraceae	UBA3939	undef
Verrucomicrobia_bin593	Bacteria	Verrucomicrobia	Verrucomicrobiae	Pedosphaerales	undef	undef	undef
Verrucomicrobia_bin594	Bacteria	Verrucomicrobia	Chlamydiia	Parachlamydiales	Simkaniaceae	undef	undef
Verrucomicrobia_bin595	Bacteria	Verrucomicrobia	Verrucomicrobiae	undef	undef	undef	undef
WOR-3_bin596	Bacteria	WOR-3	WOR-3	SM23-42	SM23-42	undef	undef
Zixibacteria_bin597	Bacteria	Zixibacteria	MSB-5A5	UBA10806	UBA10806	undef	undef
Zixibacteria_bin598	Bacteria	Zixibacteria	MSB-5A5	Zixibacteria-1	undef	undef	undef
Zixibacteria_bin599	Bacteria	Zixibacteria	MSB-5A5	undef	undef	undef	undef
Zixibacteria_bin600	Bacteria	Zixibacteria	MSB-5A5	UBA10806	UBA10806	undef	undef
Zixibacteria_bin601	Bacteria	Zixibacteria	MSB-5A5	undef	undef	undef	undef
Zixibacteria_bin602	Bacteria	Zixibacteria	MSB-5A5	Zixibacteria-1	undef	undef	undef
