# Supplementary material for: Deciphering the Microbial Taxonomy and Functionality of Two Diverse Mangrove Ecosystems and Their Potential Abilities To Produce Bioactive Compounds
Source: mSystems. 2020 Oct 27;5(5):e00851-19. doi: 10.1128/mSystems.00851-19 (PMC7593590; doi:10.1128/mSystems.00851-19)
Supplement: TABLE S7 [file mSystems.00851-19-st007.xlsx]

## Sheet: Table S7
	Location	Research title	Authors,year	Analytical method	Pristine / anthropogenic mangrove	Taxonomic aspect	Functional aspect	Comparison with the results from our study
1	Beilun Estuary, China	Bacterial Communities in the Rhizospheresof Three Mangrove Tree Species from Beilun Estuary, China	Wu et al, 2016	16S rDNA	Pristine	Proteobacteria was dominated phylum, followed by Chloroflexi, Bacteroidetes, Planctomycetes and Acidobacteria; Deltaproteobacteria was the largest class, followed by Gammaproteobacteria and Alphaproteobacteria; The relative abundance of Chloroflexi from each mangrove species increased with sampling depth, while Bacteroidetes decreased with sampling depth; High relative abundance of orders Desulfo…	/	Similarity in taxonomic aspect: The similarities within different datasets only were seen across the higher taxonomic levels (kingdom and phylum), and obvious difference occurred from class or lower level; Bacteria were the most abundant domain recovered from all rhizosphere samples, followed by Archaea and Eukaryote; Similar bacterial phylum dominancy; The dominated phyla were Proteobacteria, Ba…
2	Red Sea coast of Saudi Arabia	Comparative bacterial community analysis in relatively pristine and anthropogenically influenced mangrove ecosystems on the Red Sea	Ullah et al, 2017	16S rDNA	Pristine and anthropogenic mangrove (MG-MS,MG-AR: close to an urban; MG-DBI:without external contamination)	Proteobacteria predominated at each of the studied sites and decreased in MG-MS, MG-AR; Firmicutes, Acidobacteria, Chloroflexi, Spirochetes, and Planctomycetes were higher in MG-MS, MG-AR sites; Pseudoalteromonas and Cobetia were predominantly identified in the MG-DBI site; The genus Desulfosarcina was dominantly present in each of the studied sampling sites	/
3	Six locations along the coastline of Beibu Gulf in Guangxi province, China	High-throughput sequencing and analysis of microbial communities in the mangrove swamps along the coast of Beibu Gulf in Guangxi, China	Gong et al, 2019	16S rDNA	Pristine and anthropogenic mangrove (Zhen, Mao, Shan:anthropogenic sites;Yu, Qin, Bei:pristine sites)	Proteobacteria, Bacteroidetes, Chloroflexi, Actinobacteria, Parvarchaeota, Acidobacteria and Cyanobacteria were found to be the most predominant phyla; The genera Desulfococcus, Arcobacter, Nitrosopumilus and Sulfurimonas showed differences in abundance between study sites; At genus level, the abundance of Desulfococcus at Yu and Zhen was notably higher than the other sites, and Arcobacter was mo…	/
4	Sundarbans,Indian	Spatiotemporal analysis of bacterial diversity in sediments of Sundarbans using parallel 16S rRNA gene tag sequencing	Basak et al, 2014	16S rDNA	Anthropogenic	Proteobacteria were the most dominant phyla with predominance of Deltaproteobacteria, Alphaproteobacteria, and Gammaproteobacteria; Actinobacteria, Bacteroidetes, Planctomycetes, Acidobacteria, Chloroflexi, Cyanobacteria,Nitrospira, and Firmicutes micro-aerophilic and anaerobic microbial population, anaerobic nature of the sediments; Microbial community composition varied with different temporal …	/
5	Jiulong River Estuary Mangrove Nature Reserve, China,	Diversity of endophytic and rhizoplane bacterial communities associated with exotic Spartina alterniflora and native mangrove using Illumina amplicon sequencing	Hong et al, 2015	16S rDNA	Unknown	The diversity indices of root-associated bacteria in S. alterniflora were higher than the transition stands and K.obovata monoculture; Proteobacteria, Bacteroidetes, Chloroflexi and Firmicutes, were enriched in the rhizoplane of both salt marsh plants; Endophytes were more sensitive response to plant invasion, compare to rhizophere bacteria; Spirochaetes andChloroflexi were found in endophytic ba…	/
6	Mai Po Ramsar Wetland in Hong Kong, SAR, China	Illumina Sequencing of 16S rRNA Tag Revealed Spatial Variations of Bacterial Communities in a Mangrove Wetland	Jiang et al, 2013	16S rDNA	Unknown	The top 10 phyla observed in the wetland were Proteobacteria, Planctomycetes, Chloroflexi, Acidobacteria, Firmicutes, Verrucomicrobia,Thermomicrobia, Actinobacteria, Nitrospirae, and Bacteroidetes; γ-Proteobacteria and δ-Proteobacteria were the two major classes in this Proteobacteria; The top five most abundant genera were Sulfurovum, Nitrospira, Desulfobacterium, Desulfuromonas, and Planctomyce…	/
7	Six representative mangrove nature reserves from Zhejiang to Hainan province in China	Prokaryotic Diversity in Mangrove Sediments across Southeastern China Fundamentally Differs from That in Other Biomes	Zhang et al, 2019	16S rDNA	Unknown	Core OTUs in mangrove ecosystems were mostly assigned to Gammaproteobacteria, Deltaproteobacteria, Chloroflexi, and Euryarchaeota; MAP and TOC were the most significant environmental factors related to the microbial community in mangrove ecosystems; Sites and sediment plants significantly influenced prokaryotic abundance and diversity; Microbial diversity was significantly higher in mangrove ecos…	/
8	Yunxiao Mangrove National Nature Reserve, China	Mangrove Sediment Microbiome: Adaptive Microbial Assemblages and Their Routed Biogeochemical Processes in Yunxiao Mangrove National Nature Reserve, China	Lin et al, 2018	Metagenome reads mapping and 16S rRNA genes	Pristine	Major phyla: Proteobacteria, followed by Chloroflexi, Bacteroidetes, Nitrospirae and Acidobacteria; Deltaproteobacteria and Gammaproteobacteria were most abundant classes; Chloroflexi and Nitrospirae appeared to be an adaptive characteristic of microbial structure in S-rich habitat; Sulfurovum, Nitrospira,and Desulfobulbus were most abundant genera; Syntrophobacter, Sulfurovum, Nitrospira, and An…	Yunxiao mangrove sediments was characterized as carbon (C)-rich, sulfur (S)-rich, and nitrogen (N)-limited environment; Metabolic pathways was reconstructed and methane metabolism acted as a bridge to connect C cycling to N and S cycling;
9	São Paulo State,Brazil	The Microbiome of Brazilian Mangrove Sediments as Revealed by Metagenomics	Andreote et al, 2012	16SrDNA prediction,reads mapping	Pristine and anthropogenic mangrove (BrMgv01,02: oil contamination; BrMgv03: from human activity; BrMgv04: pristine)	Marjor phyla: Proteobacteria Firmicutes, Actinobacteria, Bacteroidetes, and Chloroflexi; Major classes: the most frequent class detected was the Gammaproteobacteria (except for at BrMgv04), followed by Deltaproteobacteria, Alphaproteobacteria, Betaproteobacteria and Epsilonproteobacteria; Higher Bacteroidetes in BrMgv04, lower Chloroflexi in BrMgv03, higher Planctomycetes in BrMgv03; Higher Planc…	Carbon cycling: the metabolism of methane, formaldehyde, and carbon dioxide; Nitrogen cycle: dissimilatory reduction of nitrate, nitrogen immobilization; Sulphur cycle: denitrification the production of adenylsulfate, sulfite, and H2S;
10	São Paulo State,Brazil	Exploring bacterial functionality in mangrove sediments and its capability to overcome anthropogenic activity	Dias et al, 2019	Metagenomeand metatranscriptomic reads mapping	Pristine and anthropogenic mangrove (BrMgv01,02: oil contamination; BrMgv03: from human activity; BrMgv04: pristine)	The metagenomic analysis revealed that the taxonomic compositions were grossly similar across all mangrove microbiomes; Marjor phyla: Proteobacteria (mainly Gammaproteobacteria, Deltaproteobacteria, Betaproteobacteria and Alphaproteobacteria), Bacteroidetes, Chloroflexi and Firmicutes (Clostridia and Bacilli); Relative abundances of bacterial taxa fluctuated involved in sulfur cycling processes a…	The most representative functions were similar across all mangrove areas, involved in protein metabolism, carbohydrate metabolism, stress responses, amino acid and derivative transformations, respiration, and sulfur metabolism; Functions involved in sulfur metabolism, such as APS pathways (associated with sulfate reduction and sulfur oxidation processes) were prevalent across the microbiomes; sox…
11	São Paulo State,Brazil	Microbial functional responses to long-term anthropogenic impact in mangrove soils	Cabral et al, 2018	Metagenomic and metatranscriptomic reads mapping	Pristine and anthropogenic mangrove	The most abundant bacterial genera observed in the three mangrove sites were Aromatoleum, Geobacter and Bradyrhizobium; Members of the genera Aromatoleum, Desulfococcus, Desulfatibacillum, Desulfitobacterium and Vibrio were actively involved in the detoxification of sediments affected by the oil spill.	Hydrocarbon concentrations in Oil Mgv sediments were higher than those observed in Ant Mgv and Prs Mgv; Aromatic compound degradation was more abundant in Oil Mgv and Ant Mgv, which was also found in pristine site, although in lower abundance.
12	Kerala, India	Searching for signatures across microbial communities: Metagenomic analysis of soil samples from mangrove and other ecosystems	Imchen et al, 2017	Metagenome reads mapping	Unknown	Phylum Proteobacteria from Bacteria was the prominent taxon among the forest samples, and the ocean samples were predominantly Archaea, with Euryarchaeota as the dominant phylum; Other dominant bacterial phyla were Bacteriodes, Firmicutes and Actinobacteria; Gammaproteobacteria and Betaproteobacteria dominated in the classes within Proteobacteria; Majority phyla in Archaea were Euryarchaeota,Cren…	The forest samples had similar profiles, the exception being Protein Metabolism; Carbohydrates, Clustering-based subsystems, Protein metabolism and Amino acids derivatives in forest samples were differed from ocean samples.
13	Northern Red Sea mangroves, along the coast of Saudi Arabia	Rhizosphere microbiome metagenomics of gray mangroves (Avicennia marina) in the Red Sea	Archer et al, 2015	Metagenome reads mapping	Unknown	Rhizosphere samples showed predominance by Proteobacteria, Bacteroidetes and Firmicutes, with high abundance of sulfate reducers and methanogens.	Metabolism of aromatic compounds, Mobile genetic elements, Potassium metabolism and Pathways that utilize osmolytes were enriched in the rhizosphere microbiomes.
14	Zhangjiang Estuary Mangrove National Natural Reserve,China	GeoChip-based analysis of the functional gene diversity and metabolic potential of soil microbial communities of mangroves	Bai et al, 2012	GeoChip	Pristine	Spartina alterniflora differed from Kenaelia candel, Aricennia marina, and mangrove-free mud flat; Microbial community structure was largely shaped by surrounding environmental variables, such as total nitrogen (TN), total carbon (TC), pH, C/N ratio, and especially salinity.	Key functional gene categories were detected in the mangrove microbial communities, including carbon (C) fixation, C degradation, methane generation, nitrogen (N) fixation, nitrification, denitrification, ammonification, N reduction, sulfur (S) metabolism, metal resistance, antibiotic resistance, and organic contaminant degradation.
